# Supplementary material for: Towards Establishment of a Rice Stress Response Interactome
Source: PLoS Genet. 2011 Apr 14;7(4):e1002020. doi: 10.1371/journal.pgen.1002020 (PMC3077385; doi:10.1371/journal.pgen.1002020)
Supplement: Table S1 — 100 components of rice stress resposne interactome. (XLSX) [file pgen.1002020.s014.xlsx]

## Sheet: Sheet1
Table S1. 100 components of rice stress response interactome
A. Identification of interaction partners through high-throughput yeast library screening
Gene name		TIGR	Cloned regions	Sequences of clones
Bait	Prey
Xa21K668	Xb2	LOC_Os06g17280	238-939bp	CCCGGCCGCTTCCCTTCCCAGCGCGTCGTCGCCGTCCCCGAGCGCAACCAGGCTTGCAACCCTTCGGGCAATGGCAGCAGCACTGTAGACGCTGATCTCTATGCAAACACCAGCTGTAGCGTATGTAACCTCTCCAATGATGATGAACTGCTGATGTTGTGCGAGCTCTGCGATTCTGCTGTGCACACTTACTGTGCCGGTCTAGGCACTGAAATTCCTGAGGGTGACTGGTTCTGTACGGACTGCATGACAGCCAAGGAGGAGCATTCGAGGTGTGAGATTGACGATGACAATTCTAGTGATCATGGTGAATTTAAAATCACCATTGAAGTTCCAATAGCTGATCCAGTTGCTGCTCCTTCCATTTCGGATATTGTGGATGAGGGTCACTCTCCAAAT…
	Xb10 (OsWRKY62)	LOC_Os09g25070	1-957 bp	ATGGACGACGACGGCGACGGCTCATCGTCACCGACCGACGACAGCGCCGCCGCCGGGCTTTTGCCGCTCTTCAGCCGATCGCCGGCCGAGGATCTTGAGGAGAAGCTGAGGCGGGCGATGGAGGAGAACGCGCGGCTGACGCGAGCGCTCGACGCCATTCTGGCCGGTCACCACGCCCACCAGCGCGCGCTCTTGGCGCCGTCGCTGTCGCCGCCGCCGCCTTCCGCCACAGCAAGGGCGCCGAGCGTGTCCACCAGCTGCGCGGCGAGGGAGGACGCCGCACCGGCGGTCGCCGCCGCCGCCGCGTCGACGGCATGTCCGTCGAGACAGCAGCCGCCGACCGCGGAGCCACGGCCCAAGGTCAGGACGGTCCGCGTGCGCGCCGACGCCGCCGACGCC…
	Xb11	LOC_Os01g03820	1537-1947 bp	TACAAAACAAAAACACTATCTCATACAACTCGACCGGTTTGGAATGATAAATTCGAGTTTGATGAGATCACTGGTGGTGAATATCTCAAGATCAAATGCTATAGTGCAGATACATTTGGAGACGAAAGCATTGGCAGCGCAAGAGTAAATCTAGAAGGACTTTTAGATGGTGATAGCCGTGAAGTATGGGTTCCACTTGAAAAGGTGGATTCAGGAGAGATCAGGCTTCAAATAGAGCCAATAAAGAGTGATTTCAACGGTATCCTGAAGACTTCAAGTGGTAGAGTTGAAGCTACCTGGATTGAGCTAGTGATAATTGAAGCTAGGGATCTTATTGCTGCTGATCTCAGAGGCACTAGTGATCCTTATGTCAGGGTGCATTATGGGAGCAAGAAGAAG…
	Xb12	LOC_Os10g42700	292-818 bp	GTTGACGTCGATGATACGTCTCTGTTGGTCAGAGCCAAGTCGGATGGGACACTGNGGACTTTGATCAATGTTAAACAACTCTTTGATAGGATTAAGTCTTCTGAGACTATATGGTTCATTGATGAGGATCAATTGGTAGTGAATCTAAAGAAAGTTGAGCAAGAGCTGAAATGGCCCGACATTGATGAATCTTGGGAATCCCTTACTTCTGGAATCACTCAGCTTTTGACAGGGATTAGTGTTCATATTGTTGGTGATTCCACAGATATAAACGAGGCAGTTGCTAAAGAAATAGCTGAGGGAATTGGTTACCTTCCAGTCTGCACAAGTGAGCTGCTAGAAAGTGCCACCGAAAAGTCTATTGACAAATGGTTGGCTTCGGAAGGAGTGGATTCGGTA…
	Xb15	LOC_Os03g60650	730-1328 bp	CGCGTCCACGTCGTCGTGTCGGAGGAGCGAGGCTGGGTGTTCGTCGGCATCTACGATGGGTTCAACGGCCCCGACGCCACCGACTTCCTGGTATCCAACCTCTACGCCGCCGTCCACCGCGAGCTCCGCGGCCTCCTCTGGGATCAGCGGGAGCAGAACGTGCAGCACGACCAGCGCCCCGACCAACCCGGCTCAGCCCCAAGCACCACGGCCTCAGATAACCAAGACCAGTGGGGTCGCCGCCGCCGCACCCGCCGCTCAAGACCGCCGCGTGGCGCCGACGACGACCAGCGGCGGTGGAAGTGCGAGTGGGAGCAGGAGCGGGATTGCTCCAACCTGAAGCCACCAACGCAGCAGCGTCTTCGTTGCAACAGCGAGAACGACCACGTCGCCGTGCTC…
	Xb21	LOC_Os12g36180	455-1067 bp	GATTTGGGAGCAAGCCGGAGGTGAAGGAGGTGCTGCCGGAGGAGAAGAGGAAGCCTGAGCCGGCCGCTTCATCGGCTGGGTTTGATGATTTGATCCCAGGGTTTGGCGGGAGGATCCCGATGCGTGCCAGGGAGACTGTTGGAACTAAAGATAAGAATGTGTCCATGTCAACGTCTAAGCCAGCTAGCATGGCAAGTGACCCATTTGATGTTCTTGGTACAACTTCAACCTCAAAGCATACATCTTCAGGGATATTCACGGATCCCTTGGATGAACTGGGCAGGCCTGCAAAATCTCAAGGGAAAAAACATGATAATACTGCTGTTGACAGTGGCCTATTCGAGGACTCAAGCACTTTTAATCAGGTCCCAAAATCAGAACCTCTGTTTACCTCAGAGT…
	Xb22	LOC_Os07g07540	530-1008 bp	GCTCAGTGAGAAGGAGATCATCAGGGCTGAGAGGAACTCCGGGGTGATCAGCAACAGGGTGAGGGAGATCCAGCTGCAAAATTACCAGAGGAAGATGGAGCAGAAGATGCAGAGAGAGGAGGATCTTCGCATGGGGCTGAGGCTGTACAAGGATGGTAAATATGAGGAGGCATTGGAGAAGTTCGAGTCAGTTTTGGGATCAAAACCTGAGATCAATGAGTCTTCCATAGCTAGCTACAATGTTGCCTGCTGTTACTCGAAGCTTGACCGGATACAAGCTGGTATTTCTGCACTGGAAGATGCCCTGAAAGCAGGTTATGAAGACTTCAAGAGAATTCGCACCGACCCGGATCTAGAAAACTTGAGGAAAACTGAGGAATTCAACGTCCTGCTGAACAA…
	Xb24	LOC_Os01g56470	1-586 bp	ATGGGTTGGCGTTGGCACGACGACGGCGATGACGGCGGCCGCGGCCTGGGCGACATCCCCGACCTCGCCGGCGGCGGCGGAGGCGGAGATGGGGAGCGCTGCGCCACGCGCCGGGTGGTGCAGTCTCGGTGCCACACGAAGGAGGTGGAGCCCGGCCGCTTCGTCCGCAAGTGCGAGAAGACCGAGCAGCTCCTCCGCGACTGCGTCGGCAGGCCCTCTGAACTGGTGGAATCAAAAACTGAAAATACTGAAGAAGACGTCACAGATGAAATGAAAAGCGGGTCACTATCTCTTGGTTTTCCGACCAATGAGCCCTTTGCATTTCCTGGACTTCGCAGTGACATAGAAGCTCTTGAGAAAGGCCTTTTCGGGAGCATTGGTAGCTTTCTGGATGATGCT…
Xb2	Xb2IP1	LOC_Os06g46770	1396-1602 bp	GGCAAGACCATTACCCTTGAGGTTGAGTCGTCCGACACTATTGACAACGTGAAGGCGAAGATCCAGGACAAGGAGGGCATCCCCCCGGACCAGCAGCGTCTGATCTTTGCTGGTAAGCAGCTTGAGGATGGCCGCACCCTTGCGGATTACAACATCCAGAAGGAGTCCACACTCCACCTGGTGCTCCGCCTCCGTGGTGGCCAGTAA
	Xb2IP2	LOC_Os04g55480	13-801 bp	CTGATCCAGTCCGTCGACTTCACCGACGACGCGGCCGCGGCCGCGGCCACCGCCGTCGCCGCCGGCGAAACCAGCGGCACCTCTCACCCCCTCTCCCCGCGCTCCGGCGACCCTCTCCCCGTCACCACCTCCGCCTCCGTAACGGCGCCTCTCGAGCTGCCCGGCGCGACCTCCGCCTCGCCCGCCCGAAACCCTAAGATCAACTACACCCGCGGCATCCTACACCTCTACCGCTCCTCCTCCTCCTCGTCGACCGCCTCCTACGCTTCCGCCGTCGCCGCTACTCCATCCTCCTCCTCCTCCGGACCCGCCGCCCCGCAGCTCGCCTCCGACTGCCTACTCCCGCCATGGCGCGGCACACGGCTCCTGGTGCTCGCCGTCCCAACCCACGTCTCACCA…
	Xb2IP3	LOC_Os09g04810	1480-1986 bp	GATAGATTTAGGACTGTATCAGATTCTCAAAAGGAGGTAGAGAAACAAAATAAAGTTTTACATGCCATCATTAAAGAAAAGGAGAAGGGATTTTCATCATCCATTTCTAAAGAAAAGGAGTTTACAGAATGCATGAGATGTGTTGTTGAATCTATGAGAGGTTTTGAAAAGCTTGTTACAGACCAACAAACTATCATTGCACACAAAGTTCAGCACAATGAATCAAGGTTTAGTCTATTGAAAGAACAATGTAAAATCCTTGCAAAAGAAGGCAATACTTTAAGAAAGAAGGCATTGAGATACAAGGAAATATCTGAAACAAGAGCCTCCAATCTTCAGAAAGCTGAGCTCGAGGTAGATTTACTTGGTGATGAGGTTGAGGCATTAACAGATCTTCTT…
	Xb2IP4	LOC_Os02g05490	73-845 bp	ATTGAGTCTGGTGACCATAGTTGTTCTGTTGTGCAGAACCATTTATCTGCAGATGACCATATAAAATCAGTAGTTAATCAATTAGTTGCGGCCATAAAGACTACTCAGAACAGTAACGAAGGCAACACAAAGGAACTAAAGGCCACTGTTCTTGAATTGCAGCAGGAGCTTCAAGAAAAACATATCCAAATAAGTACAATCAGTGCAGAACTTGCATCTCAGGTAAAGGAAGCTGAATCTTCTGCGAAGCAGCTATCTGTTGAGCTTGAAAATGCTAGAATGGAAATCCACAACTTAGAGAAACACTCTGAAATGTTGCTTAATCAGAAGAAGAATTTAGAGACTCAAGTAAGCGAGCTTAAAGATATGGAGGCAGTGGCACATGATCAGCATGGAAGA…
OsWRKY62	OsWRKY71	LOC_Os02g08440	455-1010 bp	GCTACGCCGACCAGACCGAGTGCACCTCCGGCGAGCCCTGCAAGCGCATCCGCGAGGAGTGCAAGCCCAAGATCTCCAAGCTCTACGTCCACGCCGACCCATCCGACCTCAGCCTGGTGGTGAAAGATGGGTACCAATGGAGGAAGTATGGTCAGAAGGTCACCAAGGACAACCCCTGCCCAAGAGCCTACTTCAGATGCTCATTTGCTCCCGCCTGCCCTGTCAAGAAGAAGGTTCAGAGAAGCGCGGAGGACAACACGATCCTCGTGGCGACGTACGAGGGGGAGCACAACCACGGCCAGCCGCCGCCGCCGCTGCAGTCGGCGGCGCAGAACAGCGACGGCTCCGGCAAGAGCGCCGGGAAGCCACCCCATGCGCCGGCGGCGGCGGCGCCGCCGG…
	OsWRKY76	LOC_Os09g25060	1-273 bp	ATGGACGCGGCGTGGCGCGGCGGCGTTGGCTGCTCGCCGGTCTGCCTCGACCTCTGCGTCGGGCTGTCGCCGGTGCGGGAGCCGTCGGCGGCGAGGCACGAGCTGCTTGACCGGCCGGCCGGCTGCCGCGGCGGTGGGGATTCCAAGTCGATGACCAATGACGAGGCGAAGATCCTCGAGGCGAAGGTCACTCAGATGAGCGAGGAGAATCGGCGGCTGACCGAGGTGATCGCCCGCCTGTACGGCGGCCAAATCGCGCGGNTCNNNCTCNAC
	OsWRKY28	LOC_Os06g44010	721-1077 bp	GCCGACCCCTCCGACCTCAGCCTCGTGGTGAAGGATGGGTATCAATGGCGGAAGTACGGGCAGAAGGTGACGAAGGACAACCCGTGCCCGCGAGCCTACTTCAGGTGCTCGTTCGCGCCGGCGTGCCCGGTGAAGAAGAAGGTGCAGCGCAGCGCCGACGACAACACCGTCCTCGTCGCCACGTACGAGGGCGAGCACAACCACGCCCAGCCGCCGCACCACGACGCCGGCAGCAAGACCGCCGCCGCCGCCAAGCACTCACAGCACCAGCCGCCACCGAGCGCCGCCGCCGCCGTCGTCCGGCAGCAGCAAGAGCAGGCGGCGGCGGCCGGGCCGTCGACGGAGGTGGCGGCGAGG
Xb11	Xb11IP1	LOC_Os11g36070	1066-1650 bp	GTCGAAGAGGAGAGTGAACATAAGGCATTATTCAAGCTGGATCATCATGCAATAGGCCCTTCAAACCCTCTGGCTGAGCAAGAGCAACATGTTGAAAATAAGCCTTACATTAGTCCTGAGGTAGAACAGGCTTTGAGCATATTGGACAAAGCTATTGAAATTATCCGAGGCAACAACACTGCAAGTGCCAGTGTGGTCCAAAAGTTTCTTGGAAACGATGTAACTTTAGATGGCAGTACCACTGACTCTAAAAATTCGCACAATATTCCAAATGAACATCCTGCTACGTTGCCACCTCGAGATTCAAGAGAGACCCAGCACACTTATTCCTTGTCCAATGAGAATGTTAATCATAGGGAGAAAGATGCTCTTGACAGTGACTCGCAACGATACATGACA…
	Xb11IP2	LOC_Os08g05560	478-1145 bp	GTTCAGCATCTGCTCAATGCGAAAACAGAGGAATTGTCAAGGAAGTCATCAGAATGTGGCAGGTTGCAGGAGAAGGGCCTCTCATTGGCGAAGGAACTTGCAGCATTGAAGCTGTCGACAGATATGAACCTTCAGGAGGAAGAGATCCTTAAGTTGGCATCACTTGGTAACCATGGAAATGCTGCGAATGCGGTTGATGTTTTGACGAGATCTCTTGCTCTTCGGAACAAGAGCTACAAAGAATTGATGATCCAATGCAATGTTCTGGGAAGATCAGAATCTCGTTCCCAGCAGAGGTTTGAGAAGGCAAAAGAACTCATTAAGAAGTTAAAGGCAAGAGTACAAGACCTTGAGAAGGAACAAGAAGAAAAAGAAAATGGTGTGATTAGGGACCTGAGG…
Xb12	Xb12IP1	LOC_Os05g49700	406-822 bp	GCCTACGACCGCGCCGCGTTCAAGCTCCGCGGCGAGTACGCGCGCCTCAACTTCCCCGGCGTCATGGACGGCCGCGACTGCTCCCGACAACCTGCGCCAACTCCGCGACGCCGTCGACGCCAAGATCCAGGCCATCCGCGTCCGCATGGCGCGCAAGCGCGCGCGCGCGCGCCGCCAGCGCGAGGAGAGCAAGAAGAGCCAACGCGCCGAGGACGCGAAGGCGGCGACGCCGTCTCGCCCCGTGGCCTCCGAGCGCGCCGCGTCCGAGACGACGACGACAACCACGACGTCGTCGTCGTACGGGTCACCGGACGGCGTGCTCTCCATGAGCGCGGCGTCCGTCGACGGCGACTGCCCGCTCGAGCGGATGCCGTCGTTCGATCCCGAGTTGATCTGGGA…
	Xb12IP2	LOC_Os04g39090	25-598 bp	AGGCACCAGGTCACCATCACCCTCGGCCGCAGCGGTCAGGTTGTCAAAAGGCGAGCTGTATCTGACATTGATAATGATGATGGTGTGCACTTAGGAAGAAAACGATCTGTGAGGGACAGACTAGGAAATAATATGGTTGGTTCTGAGTCGTATGATGGCCAGCAGCGTAACAAAAGACGACAGATAGAAACCAATGGTTTGCAGCATGGAGATAATGATTGCCAGGTCGGTAGGGATGATTTGAGATTGAAGCTTATGAAGAAAGGCTTGTCTAGCAATGGTGGTGCAGAACAGAATGGAGTGGATCTCCGTGAAAAGCTTTCCAGGAAACCTAAGAATATACGGAGGTATGATGCAAGAGGACATGTTCCAGAATCAAGGTCTAGATATGACGGAAGA…
	OsWRKY67	LOC_Os05g09020	1-455 bp	ATGGCGGCTTCCGTAGGACTGAACCCTGAAGCTTTCTTCTTCAGCAACTCCTACTCCTACTCCTCATCCCCTTTCATGGCCAGCTACACGCCGGAGTTCTCGGCCGCCGCTATCGACGCCAACTTATTCTCCGGCGAGCTCGATTTCGACTGCTCTCTCCCAGCTCCGGCCCAGGAGTACCCGGAAAATGAAAACACTATGATGAGGTACGAGAGCGAGGAGAAGATGAGGGCGAGGGTGAACGGGAGGATCGGGTTCAGGACGAGGTCGGAGGTGGAGATTCTTGATGATGGCTTCAAGTGGAGGAAGTACGGCAAGAAAGCTGTCAAGAACAGCCCAAATCCAAGAAACTACTACCGGTGCTCGACGGAGGGGTGCAACGTGAAGAAGCGAGTGGAG…
	Xb12IP5	LOC_Os05g28300	2321-2640bp	GACACCAAATCAGCTGCCACCTCAGAGTAATCAGCAGTGTGTTACCTCCAGAACACTAGTGCTCGGTGGGAAGGGTAAGTTTGTCAGTGCTTCCCGTCTATGGAAGTTAAAAGTCGTTAGCCATGAGCTATGTTGAGAACATTTGGGCAGAGTCGGAAGATGTCAGGGTCATCTTTACCTATTGGGCGTTCACTTGTTATTATTTATTTGTTTGTGTATGGTTTCTGCTTAGAGTCGCAGGTTGGCTTTTGGATCAGGTCTGTTCGGATCTCGCTTTTATCGAGAACACGAAATGTAGTC CATGAGTAGGACGAGTTGGA
Xb22	Xb22IP1	LOC_Os11g01550	4-471 bp	AGCGGGAGCGGGAGCGGGACWCCRYRMGMGTCGTGCAAGCTTCTGCGGCGGCGGTGCACGTCGGAGTGCGTGTTCGCGCCCTACTTCCCGGCGGAGGAGGCGCAGCGGTTCGCCATGGTGCACCGGGTGTTCGGCGCCAGCAACGTCAGCAAGATGCTGCTCGATGTGCCCCCGCCGCAGAGGCCCGACGCCGTCAGCAGCCTCGTCTACGAGGCCAACGCCCGTATGAGGGACCCCGTCTAYGTCTKYGTCGCCGCCATCTCCTTCCTCCAGAACCAAGTCTCCCAGCTCCAGATGCAGCTCGCCCTCGCCCACGCCGAGACCGCCGCCCTGCAACTCCAGCTGCAGCAGCAGCACCAAGATCAAGATGACCACCACCACCAGCAGTGCATCCTGGAG…
	OsEREBP-1	LOC_Os02g54160	142-467 bp	GAGGACGACGAGGACTTCGAGGCCGACTTCGAGGAGTTGRARRRGRACTCCGGGGACTCGGATTTGGAGCTCGGGGAGGAGGACGACGATGACGTCGKCGAGATCRAGCCGGCCGCCTTCARGAGGGCCCTCTCCAGAGATAACTTGAGCACCATTACCACTGCCGGATTTGATGGTCCTGCTGCAAAGTCTGCCAAAAGAAAGAGAAAGAACCMATTCAGGGGCATCCGCCAGCGCCCTTGGGGTAAGTGGGCTGCTGTAATCATAGATCCTCGCAAGCSYGTTCCTGTCTGGGTTGGAACTTTCCACCCGTGCTGAAGAAGCTGC
PBZ1	PBZ1IP-1	LOC_Os03g08550	1840-2157 bp	CGCAGACCTTTCGATAGCACTAGACCGAGGTCAGAGCAGTCACTCGTGCGGTGGGCGACTCCACAGCTCCATGACATCGATGCATTGGACAGAATGGTCGATCCTGCGCTGAAGGGTCTGTACCCTGCCAAGTCTCTCTCCCGGTTTGCCGACGTGCTCGCTTTGTGTGTCCAGCCTGAACCAGAATTCAGGCCACCAATGTCAGAGGTGGTGCAAGCATTGGTTCGTCTTGTCCAGAGGGCCAACATGACGAAGAGAATGCTCGACGGAGATACTTCGTCGCGCCGAACAGACGACCAAGAACAAGATTTCATATGA
	PBZ1IP-2	LOC_Os03g45280	1-279 bp	ATGGCCGGCATCATCCACAAGATCGAGGAGAAGCTCCACATGGGCGGAGGCGAGCACAAGAAGGAAGACGAGCACAAGAAGGAGGGGGAGCACCACAAGAAGGACGGGGAGCACAAGGAAGGCGTGGTGGAGAAGATCAAGGACAAGATCACCGGCGACCACGGCGACGGCGGCGAGCACAAGGAGAAGAAGGACAAGAAGAAGAAGAAGGAGAAGAAGCACGGCGAGGAGGGCCACCACCACGACGGCCACAGCAGCAGCAGCAGCGACAGCGACTGA
Arabidopsis NPR1	NRR	LOC_Os01g03940	7-384 bp	GACGCCACCACCGCCAAGCGCAAGCGCCCAGCCGCCTCCGACATCGCCGACGACGCCCCCACCACCGTCGACGAGGTCTCCGACGCCGAGGTCGAGGAGTTCTACGCCATCCTCCGCCGCATGCGCGACGCCACCCGACGGCTCGGCGCCCGCCCTCCCCCGCCGCGCGCGCCGGCGTGGCGCCCCAGCTTCTCCTGGGAGGACTTCGCCGACGCGCCGCCCAAGCAGGCGCCGCCGCCGCCGCAGCAGCCCGCCGACCACGAGCGCGTCGCCGAGAACGCCACCCCGCCCCGGCGCCCGGCGCCCGGCCTCGACCTGAACGTCGAGCCGCCGTCCGACGCGCCGGCCACGCCGCGCTCGGCGCGCGCCCCGGCATAGGCGCGCGCCACGAGGAAACGC…
	NRRH1	LOC_Os05g30500	1-552 bp	ATGGAGGGAGTTGACGTGAAGGCGCCGCGGCCAGGCTGCGGCGGCGACGACGGCGGCGCGGCGGCGGCGTCGTTGTCGGCGCGGCGGGAGGAGGAGGAGGAGGGGGCGGTGGTGGGCGGGGAGGACGAGCAGGTGGAGAGGTTCTACGCGCTGCTGGCCAACATCCGGGCGTTGAGGGGCATGTACAGCCGGTACAACGGGGAGGAGGGCGCCGCCGGCGGCGATGGCGACGGGGCGAGCGGGAGGAAGCGGGCGAGGCGCGCGGAGCCGCCGTGGAGGCCGGCGTTCAGGATGGAGGACTTCGAGTTCGAGGAGGCCGCCGCCGGCGCCGGCGACGACGACGCGGCGTGCTCCGGCAGGACAACGAAGAAGCAGAGATCAGGCGGCGGCGGTCACGGC…
	rLG2	LOC_Os01g64020	687-1620 bp	GGCACGAGACGGAGATTAGCGCAAAACATAGAGGCTGCGAGGAAGAGCAGGCTGAGAAAAAAGGCTTATGTGCAAAACCTAGAGACCAGCAGGGTCAGGCTTCAGCAGATCGAGCAAGAACTCCAAAGAGCACGGTCACAGGGCCTGTTTCTTGGGGGGTGCAGAGCAGCAGGCGACATGAGTTCTGGCGCGGCCATGTTCGACATGGAGTACGCGCGCTGGCTGGACGACGACAGCAAGCGGCTGACCGACCTCCGTGGCGGCCTGCAGGCGCACCTGCTGGACACCAACCTTGGCCTCATCGTGGAGGAGTGCATGCAGCACTACGACGAGCTGTTCCAGCTCAAGGCGGCGCTCGCGCGCTCCGACGTCTTCCACCTCCTCACCGGCACGTGGGCT…
	rTGA2.1	LOC_Os07g48820	50-1005 bp	ACGAGCAAAAACCACCAGTTAGAAAACGGACATAGTGGTGCAGTCATGGCTTCTAACTCTTCAGATAGATCTGACAGATCTGACAAACTTATGGACCAAAAGACAATGCGGCGGCTTGCTCAAAATCGTGAGGCAGCAAGAAAAAGTCGGCTGAGGAAAAAGGCATATGTGCAACAACTAGAGAGCAGTAAGCTGAAGCTTGCACAGCTAGAGCAGGAACTTCAGAAAGCTCGTCAGCAGGGAATCTTCATCTCTAGCTCTGGAGACCAGACCCATGCCATGAGTGGAAATGGGGCATTGACTTTTGACTTAGAATACACTAGATGGCTCGAGGAGCAAAATAAGCAGATAAATGAGTTGAGGACAGCAGTGAATGCTCATGCAAGTGACAGTGACCTT…
	rTGA2.2	LOC_Os03g20310	1-1001 bp	ATGGCAGATGCTAGTTCGAGGACTGACACATCAACAGTCCTGGATACCGACGATAAGAATCAGATGGTAGACGGGCAAAGTGGAGCTATTGTGCCTTCTAATTCATCTGATCGGTCTGACAGATCTGACAAGCCCATGGACCAAAAGGTGTTACGCCGGCTTGCTCAAAATCGTGAGGCTGCAAGAAAAAGTCGGCTGAGAAAAAAGGCATATGTACAACAATTAGAGAGCAGTAAGCTGAAACTTGCAAGCTTGGAGCAAGAGATCAATAAAGCTCGCCAACAAGGAATTTACATTTCGAGCTCAGGAGACCAAACTCATGCTATGAGTGGAAATGGAGCTATGACTTTTGATTTAGAATATGCCCGTTGGTTGGAGGAACAAAACAAGCAGATAAAT…
	rTGA2.3	LOC_Os01g17260	67-990 bp	CCAGGTCAGCTTGCTCTTGCTGCTGCTTCTGACTCTGACAGATCCAAGGACAAACATGAAGATCAAAAGACATTGCGTCGGCTCGCCCAAAATCGCGAGGCTGCAAGGAAGAGTCGTTTGAGGAAAAAGGCATATGTTCAACAATTGGAGAATAGCAGGCTAAAGCTTACACAACTAGAACAAGAATTGCAACGAGCTCGTCAGCAGGGCATTTTTATATCCAGCTCAGTGGACCAGACTCATTCCATGAGTGGAAATGGGGCATTGGCTTTTGATATGGAGTATGCACGTTGGTTGGAAGAACACAATAGGCAAATTAATGAGCTAAGGTCTGCAGTCAATGCTCATGCAGGTGATAATGAGCTCCGTGGTGTTGTTGACAAGATCATGTCACACTAT…
NRR	NH1	LOC_Os01g09800	1-1749 bp	ATGGAGCCGCCGACCAGCCACGTCACCAACGCGTTCTCCGACTCGGACAGCGCGTCCGTGGAGGAGGGGGACGCCGACGCGGACGCCGACGTGGAGGCGCTCCGCCGCCTCTCCGACAACCTCGCCGCGGCGTTCCGCTCGCCCGAGGACTTCGCGTTCCTCGCCGACGCGCGCATCGCCGTCCCGGGCGGCGGCGGCGGCGGCGGCGACCTGCGGGTGCACCGCTGCGTGCTCTCCGCGCGGAGCCCCTTCCTGCGCGGCGTCTTCGCGCGCCGCGCCGCCGCCGCCGCAGGCGGCGGCGGCGAGGATGGCAGCGAGAGGCTGGAGCTCCGGGAGCTCCTCGGCGGCGGCGGCGAGGAGGTGGAGGTCGGGTACGAGGCGCTGCGGCTGGTGCTCGAC…
	NH2	LOC_Os01g56200	1281-1908 bp	GCACGAGCTACAATACAAAGATGGAGCAAGGCCAAGAGTCAAACAAAGACAGGTTATGTATTGATATATTAGATAGGGAGATGATAAGGAAACCTATGGCAGTGGAAGATTCTGTCACCTCGCCTTTGTTGGCTGACGATCTTCACATGAAGCTTCTCTACCTTGAAAACAGAGTTGCATTTGCAAGATTATTTTTTCCTGCAGAAGCAAAGGTTGCAATGCAAATTGCACAAGCAGACACCACACCAGAATTTGGCATTGTTCCTGCAGCTAGCACTTCTGGAAAATTGAAGGAAGTCGATCTGAACGAGACACCAGTAACACAAAACAAAAGGCTCCGTTCAAGGGTGGATGCACTCATGAAAACAGTTGAGCTGGGACGTCGCTACTTCCCTAACT…
	NRRIP-1	LOC_Os04g53680	1-795 bp	ATGGACGCCGCCGCGGCAGCGGGCGGCGAGATGTCGCGGCAGAAGGCGACGGCGTCGGCTCCGCCGCCGCCGGAGCTGGACATGGTGGCGCGCGCCGTGCAGCGGCTGGTGGCGCGGAACGACGCGGTGGAGGCGCTGAGCGGCGGAGGGGAGGCGGCGGCGGGGCTAGGAGCAGGGATGGCGGCGTTCGAGGCGGCGAGGGGCGCGCCGGCGCCGCGCATCGGCGTGGCGCAGTATCTGGAGCGCGTGCACCGGTACGCCGGGCTGGAGCCGGAGTGCTACGTGGTGGCGTACGCGTACGTCGACATGGCGGCGCACCGCCGCCCCGCCGCCGCCGTCGCCTCCCGCAACGTCCACCGCCTCCTCCTCGCCTGCCTCCTCGTCGCCTCCAAGGTTCTC…
	NRRIP-2	LOC_Os07g32460	295-919 bp	AGTAGTGCTAGTGATGAAGCCCTTGCAAAAGCAGCATCTCTGTATGGAGGTGCTCTAAGAAATGTTGAGAAAGAGTACGAAGAATTTAATAGAATTTTATCTTCTCAGACTATAGATCCATTGAGGGCTATGGCTGCAGGCGCTCCCCTGGAAGATGCTCGTGGTCTTGCACAACGTTATAGCCGGATGAGACATGAAGCTGAGATCCTTTCTGCTGAAATTGCTAGAAGGAAGCAACGGGTACGAGAAGCTCCAGTTGCTGAGCACACTACGAAGCTTCAACAGTCTGAATCTAAAATGATAGAGCACAAAGCAAGCATGGCTGTGTTAGGAAAGGAAGCTGCTGCTGCACTTGCCGCTGTTGAATCTCAGCAGCAAAGGATAACTCTTCAGCGCCTG…
	NRRIP-3	LOC_Os11g04390	1093-1506 bp	GATGATAGAGTACCACTACCTAGTTCAAATGGAGCTCCATTGCTCCCGAGTTATCCTCCACTTGGATATGGTATCATGTCAGTACCAGGTGCCTATGGTGCTGCTCCTGCTAGTACTGCACAGCCTATGCTGTATGCTCCAAGAGCTCCTCCAGGGGCAGCAATGGTTCCAATGATGTTACCGGATGGTCATCTCGTATATGTTGTACAACAGCCTGGTGGACAGTTGCCGCTGGCTTCGCCGCCGCCGCAGCAAGCTGGACATCGTAGCGGCAGTGGAGGACGTCATGGCGGCAGTGGCAGCCGCTATGGCGGTGGTGGTGGCAGCTCCGGCAGTAGCAGGCCCGGTGCAAAACGGCAGAGAGGAGATGACAACAGCAGTAGCCGCCACAAAGGCCGG…
rTGA2.1	TGA2.1IP-1	LOC_Os07g39620	453-1338 bp	GCAGCTCGAGCTGTCCTACATCGGGGTCGTGCCTGAGGTCGTGCCCATCTCGCCGACGCCCAAGCCGGCCCTGGCCGACGCGGAGGAGCACGGCGCCGGCGGCGCGGCGAACGGTAAGGAGTACGAGAAGATCGAGTTCCCCGATCTGAATCTCGTGGAGGAGAACCAGATCATGCTGTCGGAGTACATCGGGCTGCCGTGCTCCGCCGTGGAGCCGCAGAGCTCCGAGAGCCTCCTGACCTCGGAGGAGGACGGCGACGGCGCCACCGCCGAGACCCACGTCGCCGGCGCGCGCGCCGGGCAGAGCTCCTCGACGGACAACAGCACCGCCGACTCGGCCGGCACCTTCCGGAGCGACACCCCGGTCAGCAGCGTGTCCACCACGGAGTCCCCCGCCGT…
	TGA2.1IP-2	LOC_Os12g38490	1-654 bp	ATGGGCTCGTCGGCGGCCGACTCGTTCCCCGCCGGTGGAGATGATGCAATCCGAGACGTGTACGGCATCGGTGGTGGTGGGGAGGAGGACGATCCGTCCCTCTTCCTCTACCTCTCCGACCTCGCCCCCGTCTCCCCCTCCGCCTACCTCGACCTCCCCCCCTCGCCGCCGCCGCCGACGACGACGGCTACGACGATGGTGAAGGAGGGGGAGGAGGCGCCGGAGGACCTGGTGCTGCCGTTCATCTCGAGGATGCTGATCGAGGAGGACATCGACGACAAGTTCTTCTACGACTACCCCGACAACCCGGCGCTGCTCCAGGCGCAGCAGCCCTTCCTCGAGATCCTCTCCGATCCCTCCTCCAACTCCCGCTCCTCCAACTCCGACGACCCCCGCCTC…
	GRNL1	LOC_Os01g47760	1-444 bp	ATGTACCAGGCGATCCCGTACAGCAGCACCCGGCCGTGGCTCAGGCCGGAGCCGGCGGCGAGCGTGGTCGACGTCGTGAAGGTGGAGACGACGACGGCCGTCGCGGGTCGGGGCGGTGAGGCGGAGGTCGTGGGGGAGGAGGAGGCGGCGGAGGTGCGGAGGGCGGTGGCGGAGAGCCCGGTGCTGGTGGTGGGGAGGCGCGGGTGCTGCCTCATCCACGTGGTGAAGCGGCTGCTGCAGGGGCTCGGGGTCAACCCGGCCGTGCACGAGGTCGCCGGCGAGGCCGCGCTCAAGGGGGTTGTGCCGGCCGGTGGGGAGGCCGCGGCGCTCCCCGCCGTGTTCGTCGGGGGGAAGCTCCTCGGCGGGCTCGACCGCCTCATGGCCGTCCACATCTCCGGC…
	GRNL2	LOC_Os05g48930	1-399 bp	ATGTACCAGGCGATCCCGTACAACGCGAACCGGGCTTGGCCGGCGGCGAGCCGGCCGGCGACGGCGCCGCCGCCGCCGCCGCCGCCGCGTGGAGAGGAGGAGGAGGTGAGGAGGGCGGTGGCGGAGTGCCCGGTGGTGGTGGTGGGTCGGAGCGGGTGCTGCCTGAGCCACGTCGTGAAGCGGCTGCTGCAGGGGCTCGGGGTCAACCCGGCGGTGCACGAGGTCGCCGGCGAGGCCGAGCTCGCCGGGGTGGTCGCCGGCGGCGGCGGCGTCGCGCTGCCGGCGGTGTTCGTCGGCGGGAGGCTCCTCGGCGGGCTCGACCGGCTCATGGCCGTGCACATCTCCGGCGAGCTCGTGCCCATTCTGAAGGAGGCCGGTGCACTCTGGCTCTGAATCAAC…
GRNL1	GIP-6	LOC_Os04g39560	1652-2361 bp	GAATTCGGCACGAGATGGTCTTCAAAAACTACTCCATCCAGCAATGTCATACCAAAAGTTCCTAGGTCTGCTGCTGCTCTAGCCAAAAGGAAAATAAAGGAGATCGGAAGGAGAGAGTCCTATAGGTCTGATAACTATGATACAGTGAGGAATTCCACCTCGATCAGAAACTCTGTACGTCGGGGTCCTTCCTCCTCTGTTGCTGGGCTGAGTGATGGCTCAAATAGGGTTGCATCTACCAAGAAGTTCCGGAAGAACCGATCTCTGTTGAGGACTGGCAGGCGTGAATTCTCACCTTCTAACAGTGGGCTAGTTCATGGTTTTGGTCAAGACCATGGATCTAATCCCAATCATACAAACAAGAGGTTCAGGGTTAGTAACAAGGAAACCTCCAAGAAG…
	GIP-9	LOC_Os03g52594	335-987 bp	GCGGAGGTCCAGCATTTAGTAGTAGCTTGAATATTGGAGGTACCATTCAAGGCTTATCCTCAAACTTGGGTGCTGGTGGTAATCGGAATTCTGTTCCTGGGATGTCAGTATCTCCAGCTTTGGGAAATTTGGGCCCTAGGATCACTGGTTCTGTAGGAAATATTGTGGGTGGAAGTAACATTGGAAGGAATATAAGCTCTGGTGGATTATCTGTGCCAAGCATAGCATCACGCATGAATTTGAGTGGCAATATTGGCAGTGGCGGTCTAAATGTCCAAGGATCCAGCAGGATGATGAATGGCATTCTTCAGCAAGGATCGCCTCAAATGATGAACATGATGGGGAGTTCATATCCGACGTCTGGAGGTTCATTATCTCAGAACCAAATACAAGGAGGAA…
	GIF11	LOC_Os02g54120	1123-1869bp	ACGAGGCAACCTCAGGCTCAAAATCCTTTCAGATTGCAGCAGGTGTCTTCAGCTACCCAGTCATATAGGGATCAGAGTCTAAAGTCCATCCAGGGGGGCCAAACACCATCTGATCCATATGGCTTGATGGGATTGCTAGGAGTTATCAGGATGAATGATGTTGACTTATCATCTCTTGCTTTAGGAATAGATTTGACAACATTGGGTTTAAACTTGAACTCACCAGACAATCTGTACAAGACATTTGGCTCTCCATGGTCAAACGAGCCAGCAAAAGGAGAACCTGAGTTTCATACTCCAGCTTGCTACTCCGCTGAGCAATCTCCACCACTACAACCTATACATTTTCAGAAATTCCAGACGCCAACACTGTTTTACATCTTCTATAGCATGCCAAGG…
	GIP-13	LOC_Os02g20360	1187-1485 bp	GCTATAGAGGAATAAAGGATATTAAATGCATCACTTGTCCTCACAAGCCCGAAGGATCCATGTTTGTGATGGTGAAATTGAACCTATATCTTTTGGAGGGAATCCATGATGATGTTGATTTTTGTTGCCAACTTGCGAAAGAAGAGTCGGTGATTCTTTGCCCAGGGAGTGTGCTGGGAATGAAGAATTGGGTTCGCATTACTTTTGCTATTGATTCATCTTCTCTCCTGGATGGTCTTGAGAGGATCAAATCCTTCTGCCAAAGGCACAAGAAGAAAAACCCTTTAAATTATATCTAGATTGTACTAGGATTGGAATGATCAGTACTAATTGTGATGTTTGTGCTTTATACCTGTTGTCACCAAAATGGAACTATTAATTTGCTATGAATAAAGCTTA…
	GIP-18	LOC_Os09g02710	1-638 bp	AtGGACGCCACGCTGCTCCGCTCCGCCGATGCCGCCGTCGCCGTCCGCTCCACCACCACTGCGCCTCCGCCTCGCCCTCGCCTCCACCGCCCCAGTACCCTCCCCCTCCCGTCCTCCTGCGCCTGCGGGCCCCTCCGCGCCTACGCCGCTCCCGCTGCCCCCGCGCCCGCCGCGCACAACAACGGAGTCTACACAGTTGGTGACTTCATGACCAAAAGGCCTAATCTCCATGTCGTTACACCTGCAACCTCGGTTGATGAAGCTCTCGAGACGCTGGTGCAACACAAGATCTCTGGTTTCCCTGTTGTTGATGACACCGGAAAGTTGGTGGGTGTTGTCTCAGATTATGATCTGTTAGCACTTGACTCAATATCAGGAAGTGGACTGACTGGCACAAAC…
	GIP-20	LOC_Os08g44820	281-554 bp	GCACCAACCGCGCCACCGCCGGCGGCTACTGGAAGACCACCGGCAAGGACAGGGAGGTCCGCAACGGCCCCACCACCGTCGGCATGAAGAAGACCCTCGTCTTCCACGCCGGCCGCGCCCCCAAGGGCGAGCGCACCAACTGGGTCATGCACGAGNNCCGCCTCGACGGCCAAACCACCATCCCACCACAGGATTCATTCGTCGTGTGCCGTATCTTCCAGAAAGCCGGCCCAGGTCCACAGAACGGGGCTCAGTACGGAGCTCCTTTTGTTGA
	GIP-23	LOC_Os10g39200	1915-2522 bp	GAACTTCTGCAATTAGTGATTCAAAATCTTAGAGATGCTAGTTCCTGTATAAGCAAGGCTGTTGCTAAGCTCCCAGAGGATAAGACGCTTGATGATATTGATGTCTCGCAATTGTCGATCTACAAAAATTTGTGGGTTGAAGCAGAAGCATCAGCATGTAAGCTCAAATATGAGCTTCAACTTACCCGTGTGAAGCTTGCAGCAATGGAAAATCACAATAACACACAAGTTCCTGTTGACTTATCAAAAGGCAATAAAATCTTTATCTCAACCATACCCAATAGTAAACCACAAAACAGCACTGCCTATCCTGCGAACTTGCAATGTCAGGGAGCAGATAGTTGTGACGGGCAACTTCCTGCAGTAAATAGGAGCATCATTGATGGTGTTGATGCTGAG…
	GIP-1	LOC_Os03g57220	1-521 bp	ATGGGGGAGATCACCAATGTCATGGAGTACCAGGCCATCGCGAAGCAGAAGCTTCCGAAGATGATCTACGACTACTACGCCTCTGGAGCTGAGGATGAGTGGACTCTCAAGGAGAACAGGGAGGCATTCTCCAGGATCTTGTTTCGTCCCCGCATCCTGATCGATGTCTCAAAGATCGACATGTCCGCAACTGTTCTTGGGTTCAAGATATCAATGCCCATAATGATTGCTCCCAGTGCCATGCAGAAGATGGCTCACCCTGACGGAGAGTATGCAACAGCCAGGGCAGCTTCAGCAGCAGGAACTATAATGACACTGTCATCTTGGGCTACTTCAAGTGTTGAGGAGGTCGCCTCAACTGGACCAGGAATCCGTTTCTTCCAGCTATACGTGTACAAG…
SUB1A	SAB1	LOC_Os01g14950	153-863 bp	GGGGCTCCAGGCCCAGGCCCCCGTCCCCGCCTCCGCCGCAACCGGCGTCGATAAGAAGCTCGAAAGCCTTCCTGCTATGATTGGTGGAGTTTATTCGGACGATAACAACCTTCAGCTTGAGGCCACAACACAGTTCCGCAAGTTGCTTTCTATAGAGAGGAGCCCTCCAATTGAAGAGGTTATTCAATCAGGCGTTGTTCCTAGATTCGTGCAGTTTCTTACCAGAGAGGATTTCCCCCAGCTACAGTTCGAAGCTGCGTGGGCACTTACAAACATTGCATCTGGCACTTCGGAGAATACAAAGGTTGTCaTTGATCATGGGGCTGTACCAATATTTGTGAAGCTTCTTGGTTCTTCTAGTGATGATGTTCGTGAGCAGGCTGTATGGGCATTGGGCAA…
	SAB2	LOC_Os01g24880	101-725 bp	ACACCGCCGACGACGACGACAGCGGGGAGAGCGCCGCGGCGGTGGTCCCGTGCTCGATCTGCCTCGACGCGGTGGTCGCCGGCGGCGGGGACAGGTCCACGGCGAGGCTGCAGTGCGGCCACGAGTTCCACCTCGATTGCATTGGTTCAGCATTTAATGCCAAAGGAGTTATGCAATGCCCCAACTGTCGCCAAATTGAGAGGGGGAATTGGCTCTATGCAAATGGTTCGCGTCCATCACAGGATGTAAGTAATGATGATTGGGGTCATGaTgaAgACTTTTATGATGCTAATCAACCAGAGACATCAAGGAGTGTCTTTTTGCCATTCCGCTTCCAATGGTGTCCTATTGGCCGCTTAGCCCAACTTCCATCTGTATTTGATGAAGGAGAGTCAGCAC…
	SAB4	LOC_Os01g31690	193-894 bp	GATGCCKCCRAGCTCGSCGGMTTCGCCCTCGCCACCTCWKCTCTGCTCGTCTCGGGCGCCAGCGCGGAGGGCGTGCCGAGGAGGCTTACCTTCGACGAGATTCAGAGTAAGACGTWCATGGAGGTGAAGGKAACCGGCACGGCGAACCAGTGCCCGACGGTGGAGGGCGGCGTCRACTCCTTCGCCTTCAAGGSCGGCAAGTACAACATGAARAAGTTCTGCCTGGAGCCGACGTCCTTCRSCGTTMAGGCGGAGGGCGTGGCCMAGAACGCGCCACCCGAGTTCCAGAAGACCAAGCTCATGACCCGCCTGACCTACACCCTCTAYKAGATCGAGGGCSCGCTCGAGGTCAGCTCCGACGGAACCATCAMGTTCGAGGAGAAGGACGGAATCGACTAC…
	SAB6	LOC_Os03g46570	1-596 bp	ATGGCCGTCGACGCGCACCACCTGCACCGCCTCCCACCACCGATCCAGCCTGCTGAATCCMTGTTCTCGCCGAGGCAGCCTTGTTTCGGCGCCGCCGCCGGCGAGGTTGTCGTCGGCGGCGCCGGTGGCGCGGTGATGGCGGGGCTTTGCCAGGAGGAGCAGCTGGTGCAGGGGTACCGCCAGGTGTTTGTTGGAGGTGGTGGGGTGAGGCAGCCGGCGGCGGCGGAGGTGATGAGGCAGTACTCGCAGGTGTGCGCGGCGGCGGCGGACGCGGCGGagAGCGGCGTCACGTTCGGCGGCGGGCAGGAGGCGGCggCgCCGAGGAAGAGGAAgCGCGCCGAGGTGCCGGTGGTTCTTGGCGCCGCGGGCGACGTGGCCGTGGCGGCGCAGGCTCGCCAG…
	SAB7	LOC_Os03g46770	1-266 bp	ATGGCGGCGCCGGATGTCGAGTACCGCTGCTTCGTCGGCGGCCTCGCCTGGGCCACCGACGACCGCTCCCTCGAGGCCGCCTTCTCCACCTACGGCGAGATCCTCGACTCCAAGATCATCAACGACAGGGAGACGGGGAGGTCACGTGGGTTTGGCTTCGTCACCTTCTCCTCCGAGCAGTCGATGCGCGACGCCATCGAGGGCATGAACGGCaaGGAGCTCGACGGCCGCAACATCACCGTCAAcgagGTCCAGKCCCGCCGCTC
	SAB8	LOC_Os04g56400	118-842 bp	GGCACGAGGGCACGTCGGGGTTCAGGGTGATGGCCGTGAGCACGGAGACCACCGGGGTGGTGACGCGGATGGAGCAGCTGCTCAACATGGACACCACCCCCTTCACCGACAAGATCATCGCCGAGTACATCTGGGTTGGAGGAACTGGAATTGACCTCAGAAGCAAATCAAGGACAATATCAAAACCAGTGGAGGACCCCTCGGAGCTACCAAAATGGAACTACGATGGATCAAGCACAGGGCAAGCTCCAGGAGAAGATAGTGAAGTCATCTTATACCCACAGGCTATATTCAAGGACCCATTTCGAGGTGGCAaCaaCaTATTGGTTATGTGTGATACCTACACACCAGCTGGGGAACCCATCCCTACTAACAAACGTAACAGGGCTGCACAAGTAT…
	SAB9	LOC_Os04g58890	385-757 bp	GAGAGGACTATCCTCAAGCGCCTCCCCGCGATGGATCTGGCCTCCCTGGCCTCGACCCCCTCGCCGGCGGCGGCGGCCATGTTCGGCGTCTGGGACTACGAGGCGCAGCTCCAGGAGCTGCAGCGGCAGCGCGAGTGGTACCTCATGCACACGGCGGCGGCGGATCCGTACTTCCCGCTGGCGCCGGAGCGCGAGGACCCGCCCTTCTGGTCAGCGCAGCCGCTGCTGCGGCAGGGGACGCCCTCGTCGTGCCCCGAGTGCGAGGCGGCGGCGGCGATGATGCGGGAGCCGGGGTTCCACTGGTGCGTGCGCGACGCGGTCACCGTCGGATTCCGCTCACTGGTGGGGCCAATCGAGCGCCCGGCGAAGAAAT
	SAB10	LOC_Os05g07860	62-771 bp	GGCGGAGGGCAAGAaCCGCGAGGTTGCCGTCGCCGGGGCCGCGCCGGGTGGTGCTGGCCGCCGCGGCGTCGTCGTCGTCGCCGTCGCCGGATGCGAACTCGAGCTCGAACTCGAACTCGCCGGGGAGTGGTGGCGGCGGCGAGGAGGTGGAGGAGGAGAGGGAGGACGCGGCGCGGATGGAGAAGGCGGCGGCCTTCCTGATGCGGAGCCAGAAGTACGCCATGCTCAAGCAGCAGCTCGCCGTGGCCGCCCAGTTCGAGGATTACAAGGAGGCGGCGAGGCTGAGGGATTCGCTCAAGTCATTCGAGgAgGAGGAGCCAGTTCTTCGTCTCCGCCGATCGCTCAAGAAGGCGGTTGAGGAGGAGAGGTTCGAGGATGCTGCTAAGTACAGAGATGAAC…
	SAB12	LOC_Os05g33620	105-830 bp	GGTGATGGCGGTGCTGCCGGAGGACCCGTTCGAGCAGCTGGACGTGGCGCGGAAGATCACCTCCATCGCGCTGGCGTCGCGCCTCGGGCGGCTCGAGGCCGAGGGCGCGCGGCTCCGCGCGCAGCTCGCCGAGCGCGACGCCGCGGCGGAGGACCTCAGCGAGCGCGTCGAGCAGCTCGACGCCGCGCTCGCGGTGGCCACCGGACGCCTCCGCCGCGCCGAGGAGGAGAAGGAGGCACTGCAGAGGGATAACTCATTGCTGTCAAACACCGTCAGGAGGCTGAACAGAGATGTTGCCAAGTTGGAaGTGTTCAAGAAGACGCTTATGCAGTCACTCCAGGAAGATGAAGATCCTGCTAACACTACTCCTAAGGCAAGGGTCAGCGAAACTTCAAATTT…
	SAB14	LOC_Os06g03810	1-625 bp	ATGTCGGAGGCGATGTTCCGGTTCATGTCCAAGAACGGCGCCGGCGATGGGTGCGGCGGCGGCGGAGGCGGAGGAGGAGGAGGGGTGGCGCTGGAGGTGACCGTCTTGTCGGCGGAGTCGCTGCGGCTGCCGCCGCCGTCGTATTATTCGCTGATCCCGAGGCGGCTGCGGCCGTACGTGACGGTGTCGTCGGCGGCGTCGGCgTGcAgCACGGACGTGGCGGCGGCGGCGAGCGGCGAGCACTCGTGGAACGACACGCTCGTCGTCCCCGTGGGCGCGGAGTTCCTCGAGAGCCGCGGCGGCGGCGGCGTGCACGTGGCGGTGTACTCGGAGCCGGCGTGCCGGCTCGTCGGCGGCGCCACGCCGCTGGGGTGGTGCAGGATCCCCGCCGCCGACGTG…
	SAB15	LOC_Os06g10750	1063-1170 bp	GAGAAGGGCTTGCCATTGACCACGCTGCAGGCCAACGGCGACGGCGACGGCAAGCTTGCTGTGCTCGTCGCCGACGTCGAGATGCCGGCGGTGAAGGATGTCTACTAG
	SAB16	LOC_Os07g37240	5-217 bp	CGTCGTCGGTGGCAGCGGCGGCGAGYRCGTTCCTGGGGACGAGGCTGGCGGACCCGGCGCCGCAGAGCGGGAGGATCGTGGCGAGGTTCGKTTTCGGCGGCGGGAAGAAGGCGGCGGCGTAKAAGGCGGCKAGGCCGTCGTCGCCGACGACGGACAGGTCCGCTGTGGTTCCTWGGCGCGTGGCGCCGGACTATTTGKTACGGGTCGCTCGTCG
	SAB17	LOC_Os09g34860	892-1245 bp	GATTACATTTACCATACTTTGGCTGCCAAAGCTAGTGGAGAGTTGTGCTTAAAACATATATTTTCCTTTGGGGCATTCGTGAGGAAACCTCTTCTGCAAAGTGCATCCGATTGGAAAGTGCCAACTACTTTCATATATGGCCAACAAGATTGGATGAATTACCAAGGTGCACAGCAAGCACGGAAAGAAATGAAAGTCCCCTGTGAGATCATCAGAGTTCCACAGGGAGGACATTTTGTGTTCATAGATAATCCTTCGGGGTTCCACTCCGCGGTCTTCCACGCATGCCGCAAGTTTCTATCTGGAGATGGAGAGGAAGGCCTCTCTCTTCCTGAAGGCCTAACATCGGCCTGA
	SAB18	LOC_Os11g06410	278-987 bp	GGAATTTTACCATTCCTATGGATAGGGTTACAGAGCCTGATAACATCTCTGATGGAGTTCAGTTAGGACAACATGGGAAGATTGCCCATCATCACCATCACCACAGACACCACTCAAAGAACCATGGGAGTGATGAGGAGGAGCACGATATGAATGAGGATGCTGCTGATGGCAAAGACAAGAAGGGCTCTCCATGGCATCGGATGAAGTGGACAGATTCAATGGTGAAGCTTTTGATTACTGCAGTATCCTACACAGGGGAGGATCCTGGAGCTGATTTAGGCGGTGGGAGGAGGAACTATTCAATGaTGCAAAAGAAGGGAAAATGGAAAGCAATATCAAAGGTCATGGGCGAGAGAGGTTGCCATGTGTCGCCACAGCAGTGTGAGGATAAGTTCA…
	SAB19	LOC_Os11g06650	77-134 bp	TGTGGGAGCTCGTGGACGCCGCGCTGGCCTGTGCCGCACGCGACCGCCCCGACGAGCT
	SAB20	LOC_Os11g28104	1-409 bp	ATGGATCGTCTCCTGCTCGCGCCGTCTGCGGTGGCGCTGCTGGTGGTTGCCTCGGCGTGGGTTCCGGCCGCCGCTGACCCGCAGATCACGCTGCTCAACCTGGGGTGCAGCCAGTACAACGCGACACCGGCCGCCGCCTTCCTCGCCGCCCTCAACGCCACCTTCGCCGTGCTCCGCGCCAACCTGTCGTCGGCTGGTGGCGGTGGTGGCTTCgCCACGGCGGCCGAGCCGCGCGCCGCCGCGCCKGCGTTCGCGATGGCSCASTGCCGCCCGTACGTCGCGGGGACGGGGCAGCTGCGCCGCGTGCTTCGACGCCGCGGCGTCGCGCCTCCGCGCCAGGTGCGGCGCCGCCCAACGGCGGGYGCGCCATCCTCGACGACWGCGTCGTGAGGTAACGAR…
	SAB21	LOC_Os11g47970	1341-1399	CGAGGCTGCTCTTGGTGACGCTAACTCCGACGCCATGAAGACTGGTTCCTTCTACGGTTCTGCGCCATCCAGCTGAATAAAAGATCTCTAGCTATTCGCATCCCATCGATGCATCGTAGGCGGCCTGCATAGGAGGAGGAGGGCAAGGAGCACAGCAAGCAGGTAACCTGCCTGTGCCGGAAGGTTGCACCGACCCTGTTGCCAAGAACTTCGACCCAACGGCGAGGAGCGACGACGGCAGCTGCCTTTACACCTTTTAA
	SAB22	LOC_Os12g06640	388-1052 bp	GCTGATTCAGGAgCTGGGAAGAGAAACTCTGCAATAATGCAGAAAAAGGGCAAGTGGAAGGCAATATCAAAGGTCATGGGTGAGCGAGGCTGCAGTGTATCACCGCAGCAATGTGAAGATAAATTCAATGATCTCAATAAGAGATACAAAAGACTTACAGATATCCTTGGCCGGGGTACAGCTTGCAAGATTGTGGAGAATCATGCTCTGCTGGATTGCATGAGTAATCTGTCTGACAAGATGAAAGATGATGCGAGGAAGATACTGAGTTCAAAGCACTTGTTCTACGAGGAGATGTGCTCCTACCATAATAACAATCGAGTGAGTTTGCCTGAAGATCCTGCCCTTCAGCGTTCACTGCAGCTTGCCCTTAGATGTAAAGATGAGCATGATCTGAGG…
	SAB23	LOC_Os12g32980	351-1063 bp	GAGGATCGTGGACAAGGAGAAGGAGGTGGGGAATGGTATCCCCAAGCTGCAGGTGATCCGCGGGTCATCCCGCCTTGATCGGATGTCGCTGCGGGAGGTTGCCCGGGAGAGGGTCGATCTAGTTGCTGAGAAAATGAAGGTGATGCCGGAGGAGCACTTGGAGGACATGAAGAACGAGCTCAGGTCGATTCTGGAGGGCACGGGTGGTTCTCACCATATCGAGGAGTTCCTGTATCTCCAGAAGTTTGTGCAGAGTAGGGGCGATCTCACCCAGACCATGCTCTCGATGGCGCATCATGTGCAGCTCGAgATCCTCGTCGCGATCAAGACTGGAATCCAGGCGTTCTTGCACCCCAGCGTTACCATTCCTCAGAACCGCCTGGTGGAGGTCTTCTTGTA…
	SAB24	LOC_Os12g43600	1-266 bp	ATGGCGGCGCCGGATGTTGAGTACCGCTGCTTCGTCGGCGGCCTCGCCTGGGCCACCGACGACCGCTCCCTCGAAGCCGCCTTCTCCACCTACGGCGAGATCCTCGAGTCCAAGATCATCAACGATCGGGAGACGGGGAGGTCGCGCGGGTTCGGGTTCGTGACGTTCTCGAGCGAGCAGGCCATGCGCGACGCCATCGAGGGGATGAACGGCAAGGagcTCgACGGCCGCAACATCACCGTTAACGAGGCCCAGTCGCGCCGCTC
SUB1C	SCB2	LOC_Os03g10180	1412-1824 bp	AGGTAGATGAGATAACAGATCTTGCGGAAGGTCCAGTGGAAGATCTTGAAGAATGTGTGGTTGAGGATGTCTCTGAAGATTTTATTCTTCGTAATAATGAGGAAAAAGAGCAAATAAAGATTTCTGAATCCAAAATCTGGGAATGGTCAAAGGGAAAAGAAGGAAATATTAGGTCATTGCTTTCTACACTACAATATGTTCTATGGCCTGAGAGTGGATGGAAACCAGTCCCCCTTGTTGATATAATTGAAGGAGCAGCTGTTAAGAAGGCCTATCAGAAGGCATTGTTATGCCTTCATCCAGATAAgtTTGCAACAACGAGGAGCTGCTATGCATCAGAAGTATATAGCAGAAAAAGGTTTTTGACATTCTACAGGAGGCATGGAAAGAATTCAATAC…
	SCB3	LOC_Os03g14120	1-671 bp	ATGCTCTCGTTGCGGCCGCCTTGTACTCTGTCGCCCGCACCGTGGCGGAGACGGCGCACCCTCCACGGAGCCGCGGGGACCCCGCAGCGCGTCAGCGCGGCGGCGCCTTCCGCCATCGTAGAGGCCGTTTCGCCGCCGGCGAGGCTCTCTTTCCCGATACTGGTGAATGGATGCACTGGTAAAATGGGGTTATCTGTGGCTGAGGCAGCCACTTCAAGTGGTCTTCACCTAGTTCCTATTTCATTCAGTAGTAGAGATACGCTAGACAGAAcAgTaCGGGTTGGTCATACGGATGTTCGGATATATGGTCCTTCTGCAAGAGAAGATGTTCTATCATCTGTTATTGATGAATTCCCAGATGTTGTTGTTGTGGACTACACAGCACCTGACTCTGTGAAT…
	SCB4	LOC_Os04g13220	4317-4539 bp	GACTATCCAGAGGATCATCCGAGAAGAGTTCACTGATTGCACTATCATCAGCATTGCGCACCGCATACCGACTGTCATGGACAGTGATAGAGTCCTAGTGTTGGATGCAGGGTTAGTGAAGGAATTTGATGAGCCGTCCAAGTTGATGGGGAGGCCATCACTTTTTCGAGCAATGGTTCAGGAGTATGCAAATCGCTCTTACAGCACAGAGGCACGCGATTGA
	SCB5 (=SAB8)	LOC_Os04g56400	118-828 bp	GGCACGAGGGCACGTCGGGGTtCAGGGTGATGGCCGTGAGCACGGAGACCACCGGGGTGGTGACGCGGATGGAGCAGCTGCTCAACATGGACACCACCCCCTTCACCGACAAGATCATCGCCGAGTACATCTGGGTTGGAGGAACTGGAATTGACCTCAGAAGCAAATCAAGGACAATATCAAAACCAGTGGAGGACCCCTCGGAGCTACCAAAATGGAACTACGATGGATCAAGCACAGGGCAAGCTCCAGGAGAAGATAGTGAAGTCATCTTATACCCACAGGCTATATTCAAGGACCCATTTCGAGGTGGCAaCaaCATATTGGTTATGTGTGATACCTACACACCAGCTGGGGAACCCATCCCTACTAACAAACGTAACAGGGCTGCACAAGTAT…
	SCB6	LOC_Os09g27050	519-1213 bp	CGCGTTCGAGCTCGACGAGAACCTCGCGGAGGCGAGCCCCGCCTGCGAGCCGTGCGCCCGGGAGCTCCTCGCCGGCGCCCAGGCTCGCCACCGCATCTTCCTCGAGGAGCTCGTCGTGAAGGCCTTCTTCGAGGCCGAGAAGGCTCACCGTGGCCAGACCCGGGCGAGTGGCGATCCATACTTGCAACATTGTGTAGAGACAGCCGTGCTTCTGGCCAATATTGGGGCGAATTCGACGGTCGTCTCCGCCGGGCTTCTGCACGACACCATTGACGATTCATTCATTGATTATGATCACATCTTTCACATGTTCGGAGCCGGCGTGGCCGATCTCGTTGAGGGGGTCTCAAAGTTGAGCCACTTGAGCAAACTTGCTCGTGATAACAACACAGCAAGCAG…
	SCB7	LOC_Os10g40650	72-681 bp	TCTCCGGAGATTCCAGCTTCCGCCGCAGCCACCGCGCAGTGTCAGAGCCAACGCTATCAGGGCCTCGCCTCCTTCGAACGGCGCCGGGAGCCCCGACGAGCTACCCGCCGCGCTCCTGCCCAACGCGGCGCGGCGGCGGGACGGCTGCAGGTTCAGCCTCGGCGTGGACCTGGGAGAAGCACGCACCGGAGTCGCCGTCGGCAGGgGcATCACCCTCCCCCGTCCCCTCACCGTTCTGAAGCTGCGTGGGCAGAAGCTGGAGCTGATGCTGCTTGACATAGCTCAGCAGCAGGAGGCGGACGAGCTGATCGTGGGGCTCCCCGTCTCCGCCGACGGGAGCGAGACGCCGCAGTCCAACAAGGTTCGGAGCGTCGTCGGGAGGCTCGCCGTCCAAGCGGC…
	SCB8	LOC_Os11g04880	2-222 bp	TGATCGAGGTGGTGCTGAACGACCGGCTGGGGAAGAAGGTGCGGGTGAAGTGCAACGAGGACGACACCATCGGCGACCTCAAGAAGCTGGTGGCGGCGCAGACCGGGACGAGGCCCGAGAAGATCCGCATCCAGAAGTGGTACAACATCTACAAGGACCACATCACCCTCAAGGACTACGAGATCCACGACGGGATGGGCCTCGAGCTCTAcTACAACTAG
	SCB9 (=SAB18)	LOC_Os11g06410	278-998 bp	GGAATTTTACCATTCCTATGGATAGGGTTACAGAGCCTGATAACATCTCTGATGGAGTTCAGTTAGGACAACATGGGAAGATTGCCCATCATCACCATCACCACAGACACCACTCAAAGAACCATGGGAGTGATGAGGAGGAGCACGATATGAATGAGGATGCTGCTGATGGCAAAGACAAGAAGGGCTCTCCATGGCATCGGATGAAGTGGACAGATTCAATGGTGAAGCTTTTGATTACTGCAGTATCCTACACAGGGGAGGATCCTGGAGCTGATTTAGGCGGTGGGAGGAGGAACTATTCAATGATGaAaAAGAAGGGAAAATGGAAAGCAATATCAAAGGTCATGGGCGAGAGAGGTTGCCATGTGTCGCCACAGCAGTGTGAGGATAAGTTCA…
	SCB10	LOC_Os11g08670	450-1139 bp	GCTCTCAGGTCGATCAGGTGTTGCGAGTGCATTTCAGGGATCTGAGGACAGCACAATGGATAGGATTCCACCTCTCGCCTTGTTCCGTGGGGATTTGAAGCGATGCTGTGAGAGTATGCAGGTTGCACTTGCCAGCTACCTTGTGCCAAGTGAGGCCCGAGGGTTGGATATATGGAGGAAGCTGCAGAGGCTGAAGAATGCCTGCTATGATGCAGGTTTTCCAAGGGCTGATGGTCATCCTTGTCCAACTTTATTTGCGAATTGGTTTCCGGTGTACTTTTCaaCTGTGCCAGATGATTCATTATCAGATGAGTTAGAGGTTGCATTCTGGAGGGGAGGGCAAGTCAGCGAGGAGGGACTGGAATGGTTATTGTCGAAGGGATTCAAAACTATTGTTGA…
B. Identification of components of rice stress response interactome via literature searching and motif-based Y2H experiments
	NRRH2	LOC_Os01g32460	NH1 interactor
	NRRH3	LOC_Os01g32380	NH1 interactor
	SGT1	LOC_Os08g34740	XB12 and XA21 interactors
	HSP90	LOC_Os09g30412	XB12 and XB22 interactors
	RAR1	LOC_Os02g33180	XB12, XB22, and XA21 interactors
	PBZ1	LOC_Os12g36880	XB11 interactor
	OsMPK12	LOC_Os06g49430	literature search (Chenog et al., 2003 Plant Physiol 132: 1961-1972 )
	OsMKK4	LOC_Os02g54600	literature search (Ding et al., 2009 Plant Physiol 149: 1478-1492 )
	OsMKK6	LOC_Os01g32660	literature search (Ding et al., 2009 Plant Physiol 149: 1478-1492 )
	OsMPK5	LOC_Os03g17700	literature search (Ding et al., 2009 Plant Physiol 149: 1478-1492 )
	OsMPK6	LOC_Os10g38950	literature search (Ding et al., 2009 Plant Physiol 149: 1478-1492 )
	OsMPK8	LOC_Os01g47530	literature search (Ding et al., 2009 Plant Physiol 149: 1478-1492 )
	SnRK1A	LOC_Os05g45420	literature search (Ding et al., 2009 Plant Physiol 149: 1478-1492 )
	LOC_Os01g14810	LOC_Os01g14810	literature search (Ding et al., 2009 Plant Physiol 149: 1478-1492 )
	LOC_Os02g57200	LOC_Os02g57200	literature search (Ding et al., 2009 Plant Physiol 149: 1478-1492 )
	KIP1	LOC_Os10g28610	literature search (Ding et al., 2009 Plant Physiol 149: 1478-1492 )
	WAK25	LOC_Os03g12470	literature search (Ding et al., 2009 Plant Physiol 149: 1478-1492 )
	RACK1	LOC_Os01g49290	literature search (Nakashima et al., 2008 Plant Cell 20: 2265-2279)
	OsRac1	LOC_Os01g12900	literature search (Thao et al., 2007 Plant Cell 19: 4035-4045)
	XB3	LOC_Os05g02130	literature search (Wang et al., 2006 Plant Cell 18: 3635-3646)
	OsMPK1	LOC_Os06g06090	literature search (Wong et al., 2007 Plant Cell 19: 4022-4034)
	OsRBOHB	LOC_Os01g25820	literature search (Wong et al., 2007 Plant Cell 19: 4022-4034)
C. seuqences of XA21K668, SUB1A, and SUB1C used for Y2H bait constructs
Name	Sequence	Size
XA21K668	tcatcactctacttgcttataacctggcacaagagaactaaaaagggagccccttcaagaacttccatgaaaggccacccattggtctcttattcgcagttggtaaaagcaacagatggtttcgcgccgaccaatttgttgggttctggatcatttggctcagtatacaaaggaaagcttaatatccaagatcatgttgcagtgaaggtactaaagcttgaaaatcctaaggcgctcaagagtttcactgccgaatgtgaagcactacgaaatatgcgacatcgaaatcttgtcaagatagttacaatttgctcgagcattgataacagagggaacgatttcaaagcaattgtgtatgacttcatgcccaacggcagtctggaagattggatacaccct…	1077bp
SUB1A	atgtgtggaggagaagtgatccccgccgacatgccggcggcgccgttcacgccacgccacggcgacggcgagacatgggttgacagaaagaggaggaacaagaagaagaggaagcgcggcgccgacgaagaatgggaggccgccttccaggagttcatggctgctgacgacgacgacgacggcggcggactcgtgttaagtagtaaatctttggtgttgaggtcaccaggtgaaaatgatgcaggccggggcgccgccgccaccatgtccatgccgctggaccccgtgaccgaggaggccgagccggcggtggctgagaagcctcgccggcgccggccgaggcggagctacgagtaccacggcatccggcagcggccgtgggggcggtggtcgtcggag…	828bp
SUB1C	atgcgccgccgcgtctcctcctccccctcctcctcctcctcctcgtcgccggcgaggcatcacaaggcgcggcgcagcaggaggaagctcgtcgccgacgaggactgggaggccgccttccgcgagttcctctcccgcgacgacgacgacgacgacgacgacgacgacgggcaccacgtcgttgttgcgccgctgatccgtagtagtaacaagtgcgtccacggccacgaggtggtggcgtcgacggtcggcggtggcgcaagcggcggacgacgacgagccgacgacgacgacggcgagcggcggcggcggcggcggagggagaggcggagctacccgtaccgcggcatccggcagcggccgtgggggaggtgggcgtcggagatccgcgaccccgtc…	708bp
