# Supplementary material for: Towards Establishment of a Rice Stress Response Interactome
Source: PLoS Genet. 2011 Apr 14;7(4):e1002020. doi: 10.1371/journal.pgen.1002020 (PMC3077385; doi:10.1371/journal.pgen.1002020)
Supplement: Table S2 — Enrichment of Biological Process Gene Ontology (GO) among 100 network members. (XLSX) [file pgen.1002020.s015.xlsx]

## Sheet: Sheet1
Table S2. Enrichment of Biological Process Gene Ontology (GO) among 100 network members
Title	p-values	q-value	# rice genes	# interactome genes	# GO term member genes	# intersection
systemic_acquired_resistance,_salicylic_acid_mediated_signaling_pathway	6.04262e-10	6.29641e-07	41203	99	18	5
activation_of_MAPK_activity_during_osmolarity_sensing	5.37253e-08	2.79909e-05	41203	99	4	3
jasmonic_acid_and_ethylene-dependent_systemic_resistance,_jasmonic_acid_mediated_signaling_pathway	2.67688e-07	9.29771e-05	41203	99	6	3
response_to_biotic_stimulus	7.46911e-07	0.00019457	41203	99	8	3
proximal/distal_pattern_formation	3.78139e-06	0.000788041	41203	99	13	3
response_to_reactive_oxygen_species	1.26782e-05	0.00220178	41203	99	19	3
systemic_acquired_resistance	2.2691e-05	0.00299706	41203	99	68	4
phosphorylation	2.30101e-05	0.00299706	41203	99	23	3
flower_morphogenesis	3.41823e-05	0.00395755	41203	99	4	2
meristem_determinacy	5.68811e-05	0.00592701	41203	99	5	2
response_to_osmotic_stress	8.32754e-05	0.00788845	41203	99	35	3
response_to_chitin	0.000134221	0.0116549	41203	99	41	3
abscisic_acid_mediated_signaling	0.000221623	0.0177639	41203	99	122	4
response_to_stress	0.000354388	0.0263766	41203	99	138	4
floral_organ_abscission	0.000587956	0.0382906	41203	99	15	2
response_to_insect	0.000587956	0.0382906	41203	99	15	2
response_to_bacterium	0.00116491	0.0714022	41203	99	21	2
MAPKKK_cascade	0.0012794	0.0740629	41203	99	22	2
petal_development	0.002074	0.110035	41203	99	28	2
response_to_oxidative_stress	0.002112	0.110035	41203	99	105	3
protein_stabilization	0.00240274	0.119222	41203	99	1	1
response_to_ethylene_stimulus	0.0026016	0.123221	41203	99	113	3
defense_response_to_fungus,_incompatible_interaction	0.00479976	0.21745	41203	99	2	1
sepal_formation	0.00957671	0.370703	41203	99	4	1
stamen_formation	0.00957671	0.370703	41203	99	4	1
stamen_morphogenesis	0.00957671	0.370703	41203	99	4	1
response_to_heat	0.00960556	0.370703	41203	99	181	3
cell_death	0.0137955	0.513388	41203	99	74	2
regulation_of_cell_growth_by_extracellular_stimulus	0.014331	0.514927	41203	99	6	1
lysine_biosynthetic_process_via_diaminopimelate	0.0166996	0.543781	41203	99	7	1
petal_formation	0.0166996	0.543781	41203	99	7	1
response_to_water	0.0166996	0.543781	41203	99	7	1
chloroplast_accumulation_movement	0.0190626	0.601917	41203	99	8	1
aging	0.0212169	0.603234	41203	99	93	2
aerobic_respiration	0.02142	0.603234	41203	99	9	1
determination_of_symmetry	0.02142	0.603234	41203	99	9	1
negative_regulation_of_programmed_cell_death	0.02142	0.603234	41203	99	9	1
shoot_morphogenesis	0.026118	0.716183	41203	99	11	1
cell_morphogenesis	0.0284586	0.741347	41203	99	12	1
photosynthesis,_light_harvesting_in_photosystem_I	0.0284586	0.741347	41203	99	12	1
protein_ubiquitination_during_ubiquitin-dependent_protein_catabolic_process	0.0331231	0.841812	41203	99	14	1
aromatic_amino_acid_family_biosynthetic_process,_shikimate_pathway	0.0377655	0.915154	41203	99	16	1
root_epidermal_cell_differentiation	0.0377655	0.915154	41203	99	16	1
response_to_abiotic_stimulus	0.0469841	1	41203	99	20	1
chromatin_assembly_or_disassembly	0.0492751	1	41203	99	21	1
