# Supplementary material for: Towards Establishment of a Rice Stress Response Interactome
Source: PLoS Genet. 2011 Apr 14;7(4):e1002020. doi: 10.1371/journal.pgen.1002020 (PMC3077385; doi:10.1371/journal.pgen.1002020)
Supplement: Table S3 — Summary of BiFC experiments*. (XLSX) [file pgen.1002020.s016.xlsx]

## Sheet: Sheet1
Table S3. Summary of BiFC experiments*
A. Summary of positive interactions in BiFC experiments (either orientation showed interactions)							C. Summary of statistics in BiFC experiments
Number in Supp Figure 1	Tested pairs	strength of interaction*	Controls	strength of interaction*	Interaction			Detected	Not Detected (Total Assays)	Not Detected (Pairs)	Pairs Tested		False Signal (Total Assays)	Total Assays
1	735-K668 + 736-Xb2	(+)	735-K668 + 736-EV and 735-EV + 736-Xb2	(-) and (-)	Yes		Strong	11	24	12		w/735-EV	11
2	735-K668 + 736-Wrky62	(++)	735-K668 + 736-EV and 735-EV + 736-Wrky62	(-) and (-)	Yes		Weak	3				w/736-EV	0
3	735-K668 + 736-Xb24	(++)	735-K668 + 736-EV and 735-EV + 736-Xb24	(-) and (-)	Yes		Autoactivate but signal qualitatively different	4
4	735-K668 + 736-SGT1	(++)	735-K668 + 736-EV and 735-EV + 736-SGT1	(-) and (-)	Yes		total	18	24	12	30		11	42
5	735-Xb22 + 736-K668	(++)	735-Xb22 + 736-EV and 735-EV + 736-K668	(-) and (-)	Yes		fraction	0.428571	0.571429		0.714286		0.261905
6	735-RAR1 + 736-K668	(++)	735-RAR1 + 736-EV and 735-EV + 736-K668	(-) and (-)	Yes
7	735-Xb2IP-2 + 736-Xb2	(+)	735-Xb2IP-2 + 736-EV and 735-EV + 736-Xb2	(-) and (-)	Yes
8	735-Wrky62 + 736-Wrky76	(++)	735-Wrky62 + 736-EV and 735-EV + 736-Wrky76	(-) and (-)	Yes
9	735-Xb22 + 736-Xb12	(++)	735-Xb22 + 736-EV and 735-EV + 736-Xb12	(-) and (-)	Yes
10	735-Xb22 + 736-HSP90	(++)	735-Xb22 + 736-EV and 735-EV + 736-HSP90	(-) and (-)	Yes
11	735-Xb22 + 736-SGT1	(++)	735-Xb22 + 736-EV and 735-EV + 736-SGT1	(-) and (-)	Yes
12	735-HSP90 +7 36-SGT1	(++)	735-HSP90 + 736-EV and 735-EV + 736-SGT1	(-) and (-)	Yes
13	735-Xb22 + 736-RAR1	(++)	735-Xb22 + 736-EV and 735-EV + 736-RAR1	(-) and (+)	Yes
14	735-HSP90 + 736-RAR1	(++)	735-HSP90 + 736-EV and 735-EV + 736-RAR1	(-) and (+)	Yes
15	735-SGT1 + 736-RAR1	(++)	735-SGT1 + 736-EV and 735-EV + 736-RAR1	(-) and (+)	Yes
16	735-SAB23 + 736-WAK25	(++)	735-SAB23+736-EV and 735-EV + 736-WAK25	(-) and (-)	Yes
17	735-TGA2.1 + 736-NH1	(++)	735-TGA2.1 + 736-EV and 735-EV + 736-NH1	(-) and (+)	Yes
18	735-NRR + 736-NH1	(+)	735-NRR + 736-EV and 735-EV + 736-NH1	(-) and (-)	Yes
strength of interaction* represent that (++) = strong interaction, (+) = weak interaction, and (-) = no interaction
EV=empty vector
B. Summary of negative interactions in BiFC experiments (both orientations did not show positive interactions)
Number in Supp Figure ##	Tested pairs	strength of interaction*	Controls	strength of interaction*	Interaction
19	735-Xb12 + 736-K668	(-)	735-Xb12 + 736-EV and 735-EV + 736-K668	(-) and (-)	No
	735-K668 + 736-Xb12	(-)	735-K668 + 736-EV and 735-EV + 736-Xb12	(-) and (-)	No
20	735-Xb15 + 736-K668	(-)	735-Xb15+ 736-EV and 735-EV + 736-K668	(-) and (-)	No
	735-K668 + 736-Xb15	(-)	735-K668 + 736-EV and 735-EV + 736-Xb15	(-) and (-)	No
21	735-Wrky71 + 736-Wrky62	(-)	735-Wrky71+ 736-EV and 735-EV + 736-Wrky62	(-) and (-)	No
	735-Wrky62 + 736-Wrky71	(+)	735-Wrky62+ 736-EV and 735-EV + 736-Wrky71	(-) and (+)	No (Not determined)#
22	735-Xb3 + 736-K668	(-)	735-Xb3 + 736-EV and 735-EV + 736-K668	(-) and (-)	No
	735-K668 + 736-Xb3	(+)	735-K668 + 736-EV and 735-EV + 736-Xb3	(-) and (+)	No (Not determined)#
23	735-Xb11 + 736-K668	(-)	735-Xb11 + 736-EV and 735-EV + 736-K668	(-) and (-)	No
	735-K668 + 736-Xb11	(++)	735-K668 + 736-EV and 735-EV + 736-Xb11	(-) and (++)	No (Not determined)#
24	735-Xb21 + 736-K668	(-)	735-Xb21 + 736-EV and 735-EV + 736-K668	(-) and (-)	No
	735-K668 + 736-Xb21	(-)	735-K668 + 736-EV and 735-EV + 736-Xb12	(-) and (-)	No
25	735-Wrky71 + 736-Wrky76	(-)	735-Wrky71 + 736-EV and 735-EV + 736-Wrky76	(-) and (-)	No
	735-Wrky76 + 736-Wrky71	(+)	735-Wrky76 + 736-EV and 735-EV + 736-Wrky71	(-) and (+)	No (Not determined)#
26	735-Xb11 + 736-Xb11IP-1	(-)	735-Xb11 + 736-EV and 735-EV + 736-Xb11IP-1	(-) and (-)	No
	735-Xb11IP-1 + 736-Xb11	(++)	735-Xb11IP-1 + 736-EV and 735-EV + 736-Xb11	(-) and (++)	No (Not determined)#
27	735-Xb12 + 736-Xb12IP-1	(-)	735-Xb12 + 736-EV and 735-EV + 736-Xb12IP-1	(-) and (-)	No
	735-Xb12IP-1 + 736-Xb12	(-)	735-Xb12IP-1 + 736-EV and 735-EV + 736-Xb12	(-) and (-)	No
28	735-Xb22 + 736-Xb22ip-1	(-)	735-Xb22 + 736-EV and 735-EV + 736-Xb122IP-1	(-) and (-)	No
	735-Xb22ip-1 + 736-Xb22	(++)	735-Xb22IP-1 + 736-EV and 735-EV + 736-Xb22	(-) and (++)	No (Not determined)#
29	735-Wrky76 + 736-WAK25	(-)	735-Wrky76 + 736-EV and 735-EV + 736-WAK25	(-) and (-)	No
	735-WAK25 + 736-Wrky76	(-)	735-Wak25 + 736-EV and 735-EV + 736-Wrky76	(-) and (-)	No
30	735-Xb22 + 736-Xb22ip-2	(-)	735-Xb22 + 736-EV and 735-EV + 736-Xb122IP-2	(-) and (-)	No
	735-Xb22ip-2 + 736-Xb22	(++)	735-Xb22IP-2 + 736-EV and 735-EV + 736-Xb22	(-) and (++)	No (Not determined)#
No (Not determined)# represents that controls showed the autofluoresence that has the same intensity as those of tested pairs
strength of interaction* represent that (++) = strong interaction, (+) = weak interaction, and (-) = no interaction
18 positive intractions and 12 negative interactions from 30 tested pairs
EV=empty vector
