# Supplementary material for: Towards Establishment of a Rice Stress Response Interactome
Source: PLoS Genet. 2011 Apr 14;7(4):e1002020. doi: 10.1371/journal.pgen.1002020 (PMC3077385; doi:10.1371/journal.pgen.1002020)
Supplement: Table S4 — Matrix-based protein protein interaction results. (XLSX) [file pgen.1002020.s017.xlsx]

## Sheet: Sheet1
Table S4. Matrix-based protein protein interaction results
												E. Summary of matrix-based PPI results
A. Lists of matrix of interactome components												Tested Interactome protein combinations				1060
Within XA21 interactome matrix			Within SUB1 interactome matrix			Between XA21 and SUB1 interactome matrix						Baits with autoactivation:				8
pNLexA	pB42AD		pNLexA	pB42AD		pNLexA	pB42AD					(XB15, XB21, XB24, XB12IP-1,
XA21K668	XB2		SAB7	SAB1		SAB7	XB2					OsWRKY67, OsEREBP-1, SAB1, SAB2)
XB2	XB3		SAB9	SAB2		SAB9	XB3					Receiprocal interactions				31
XB3	OsWrky62		SAB10	SAB7		SAB10	OsWrky62					One direction Interaction				189
OsWrky62	XB11		SAB12	SAB9		SAB12	XB11					(due to either technical problems
XB11	XB12		SAB16	SAB10		SAB16	XB12					or from one direction experiment)
XB12	XB15		SAB18	SAB12		SAB18	XB15					Homodimers				12
XB22	XB21		SAB21	SAB16		SAB21	XB21					Total number of interactions				232
HSP90	XB22		SAB22	SAB18		SAB22	XB22
RAR1	XB24		SAB23	SAB21		SAB23	XB24					F. Percentages of prmary screening PPPI
SGT1	HSP90		SCB2	SAB22		SCB2	HSP90					Interactome				Percentages of PPPI
XB2IP-1	RAR1		SCB3	SAB23		SCB3	RAR1					XA21 interactome				27.5% (132/480 )
XB2-2	SGT1		SCB7	SCB2		SCB7	SGT1					SUB1 interactome				18.9 % (37/196)
OsWRKY71	XB2IP-2		SUB1A	SCB3		SUB1A	XB2IP-2					between XA21 and SUB1 interactomes				16.4 % (63/384)
SnRK1A	OsWRKY71		SUB1C	SCB7		SUB1C	OsWRKY71					all interactome				21.8 % (232/1060)
XB11IP-1	SnRK1A					XA21K668	SnRK1A
Xb11IP-2	XB11IP-1						XB11IP-1					F. Degree of Nodes from matrix-based screen
LIP5	Xb11IP-2						Xb11IP-2					LOC_ID	Phenotype	Genotype	New name	degree	average degree
XB22IP-1	LIP5						LIP5					LOC_Os10g42700	Phenotype Untested		XB12	30	10.8605
OsMPK12	XB12IP-1						XB12IP-1					LOC_Os05g45420	+	XA21	SnRK1A	27	7.67365
WAK25	XB12IP-2						XB12IP-2					LOC_Os09g11480	Phenotype Untested		SUB1A	24
	XB22IP-1						XB22IP-1					LOC_Os12g32980	-, no sub	XA21/no XA21	SAB23	23
	OsEREBP-1						OsEREBP-1					LOC_Os11g36180	Phenotype Untested		XA21	23
	OsMPK12						OsMPK12					LOC_Os09g11460	- sub	Kit	SUB1C	21
	OsWRKY67						SAB1					LOC_Os06g17280	Phenotype Untested		XB2	20
							SAB2					LOC_Os07g07540	Phenotype Untested		XB22	19
												LOC_Os11g01550	Phenotype Untested		XB22IP-1	18
												LOC_Os03g60650	-	XA21	XB15	16
B. Within XA21 interactome				C. Within SUB1 interactome				D. Between XA21 and SUB1 interactome				LOC_Os05g49700	Phenotype Untested		XB12IP-1	16
Protein	Intensity*	Protein		Protein	Intensity*	Protein		Protein	Intensity*	Protein		LOC_Os09g25070	-	XA21/no XA21	OsWRKY62	15
OsMPK12	+++	XB15		SUB1A	+++	SAB1		SAB2	+++	XB22		LOC_Os01g03820	no	no XA21	XB11	14
SGT1	+++	XB12		SUB1A	+++	SAB2		SAB2	+++	SnRK1A		LOC_Os08g05560	no	no XA21	XB11IP-2	14
SnRK1A	+++	XA21		SUB1A	+++	SAB9		SAB9	+++	SnRK1A		LOC_Os05g02130	+	XA21	XB3	13
SnRK1A	+++	OsWRKY62		SUB1A	+++	SAB22		SAB21	+++	XB15		LOC_Os04g58890	no sub	Kit	SAB9	13
SnRK1A	+++	XB12		SUB1A	+++	SAB23		SAB21	+++	XB24		LOC_Os04g39090	Phenotype Untested		XB12IP-2	13
SnRK1A	+++	XB12IP-1		SUB1A	+++	SCB3		SAB23	+++	OsWRKY62		LOC_Os01g56470	-	XA21/no XA21	XB24	12
SnRK1A	+++	XB12IP-2		SUB1C	+++	SAB22		SAB23	+++	XB12		LOC_Os06g49430	+	no XA21	OsMPK12	11
SnRK1A	+++	XB15		SUB1C	+++	SCB3		SAB23	+++	SnRK1A		LOC_Os02g54160	+	no XA21	OsEREBP1	11
SnRK1A	+++	XB2		SAB12	+++	SCB7		SCB3	+++	OsEREBP-1		LOC_Os02g08440	+	no XA21	OsWRKY71	10
SnRK1A	+++	XB22		SAB2	+++	SAB9		SUB1A	+++	XB3		LOC_Os01g24880	Phenotype Untested		SAB2	10
SnRK1A	+++	XB24		SAB22	+++	SAB23		SUB1A	+++	OsWRKY62		LOC_Os11g47970	Phenotype Untested		SAB21	10
SnRK1A	+++	XB3		SAB22	+++	SUB1C		SUB1A	+++	XB15		LOC_Os12g06640	no, no sub	no XA21	SAB22	8
Wak25	+++	XB15		SAB23	+++	SAB21		SUB1A	+++	SnRK1A		LOC_Os03g12470	+, no sub	XA21	Wak2525	7
XA21K668	+++	OsWRKY62		SAB21	+++	SAB21		SUB1A	+++	XB12IP-1		LOC_Os05g09020	Phenotype Untested		OsWRKY67	7
XA21K668	+++	XB15		SAB23	+++	SAB23		SUB1C	+++	OsWRKY62		LOC_Os02g33180	+	XA21	RAR1	6
XA21K668	+++	XB2		SAB9	+++	SAB9		SUB1C	+++	XB15		LOC_Os08g34740	+	no XA21	SGT1	6
XA21K668	+++	XB21		SAB12	+++	SAB12		SUB1C	+++	SnRK1A		LOC_Os11g06410	no dis, - sub	no XA21	SAB18	6
XA21K668	+++	XB24		SUB1A	++	SAB12		SUB1C	+++	XB12IP-1		LOC_Os03g14120	+, no sub	no XA21	SCB3	5
XB11IP-2	+++	SnRK1A		SUB1A	++	SAB21		SUB1C	+++	XB22IP-1		LOC_Os09g30412	Phenotype Untested		HSP90	5
XB11IP-2	+++	XB12		SUB1C	++	SAB2		SUB1C	+++	OsEREBP-1		LOC_Os04g55480	Phenotype Untested		XB2IP-2	5
XB12	+++	XA21K668		SUB1C	++	SAB9		SAB2	++	XB11		LOC_Os01g14950	Phenotype Untested		SAB1	4
XB12	+++	OsWRKY62		SUB1C	++	SAB18		SAB2	++	OsMPK12		LOC_Os05g07860	Phenotype Untested		SAB10	4
XB12	+++	XB11IP-1		SUB1C	++	SAB23		SAB9	++	XB12		LOC_Os05g33620	Phenotype Untested		SAB12	4
XB12	+++	XB12IP-2		SAB2	++	SAB21		SAB9	++	XB22IP-1		LOC_Os03g45280	Phenotype Untested		PBZ1IP-2	3
XB12	+++	XB2		SAB2	++	SAB23		SAB10	++	SnRK1A		LOC_Os10g40650	Phenotype Untested		SCB7	3
XB22	+++	XA21K668		SAB23	++	SAB9		SAB10	++	XB12IP-1		LOC_Os12g36180	Phenotype Untested		XB21	3
XB22	+++	OsWRKY62		SAB23	++	SCB3		SAB21	++	XB3		LOC_Os11g36070	no	no XA21	XB11IP-1	2
XB22	+++	XB12		SUB1A	+	SAB10		SAB21	++	XB12		LOC_Os03g46770	Phenotype Untested		SAB7	2
XB22	+++	XB12IP-1		SUB1A	+	SAB16		SAB22	++	XB12		LOC_Os03g10180	Phenotype Untested		SCB2	2
XB22	+++	OsWRKY67		SUB1A	+	SAB18		SAB23	++	XB2		LOC_Os07g37240	no sub	Kit	SAB16	1
XB22	+++	XB15		SUB1A	+	SCB7		SAB23	++	XB15		LOC_Os06g46770	Phenotype Untested		XB2IP-1	1
XB22	+++	XB22IP-1		SUB1C	+	SAB12		SAB23	++	XB24		LOC_Os09g04810			XB2IP-3	Not in PPPI Net
XB22	+++	OsEREBP-1		SAB2	+	SAB10		SCB3	++	XB12		LOC_Os09g34860			SAB17	Not in PPPI Net
XB22	+++	XB24		SAB22	+	SAB21		SCB7	++	XB12IP-1		LOC_Os04g13220			SCB4	Not in PPPI Net
XB22	+++	XB3		SAB23	+	SAB7		SUB1A	++	XB2		LOC_Os09g25060			OsWRKY76	Not in PPPI Net
XB3	+++	XA21K668		SCB2	+	SAB23		SUB1A	++	XB12		LOC_Os07g48820			TGA2.1	Not in PPPI Net
XB3	+++	XB12IP-2		SCB3	+	SCB3		SUB1A	++	XB24		LOC_Os01g49290			RACK1	Not in PPPI Net
SnRK1A	+++	SnRK1A						SUB1A	++	XB12IP-2		LOC_Os05g48930			GRNL2	Not in PPPI Net
XB2	+++	XB2						SUB1A	++	XB22IP-1		LOC_Os01g12900			OsRac1	Not in PPPI Net
XB3	+++	XB3						SUB1C	++	XB2		LOC_Os03g52594			GIP9	Not in PPPI Net
OsWRKY62	+++	OsWRKY62						SUB1C	++	XB3		LOC_Os09g02710			GIP18	Not in PPPI Net
XB12	+++	XB12						SUB1C	++	XB12		LOC_Os01g47530			OsMPK8	Not in PPPI Net
HSP90	++	OsWRKY71						SUB1C	++	XB24		LOC_Os01g03940			NRR	Not in PPPI Net
HSP90	++	XB12						SUB1C	++	XB12IP-2		LOC_Os10g28610			KIP1	Not in PPPI Net
OsMPK12	++	OsEREBP-1						XA21	++	SAB18		LOC_Os09g27050			SCB6	Not in PPPI Net
RAR1	++	HSP90						SAB1	+	XB3		LOC_Os07g32460			NRRIP-2	Not in PPPI Net
RAR1	++	XA21K668						SAB1	+	XB22		LOC_Os02g05490			XB2IP-4	Not in PPPI Net
RAR1	++	XB12						SAB1	+	OsWRKY71		LOC_Os02g57200			LOC_Os02g57200	Not in PPPI Net
SGT1	++	HSP90						SAB2	+	XB2		LOC_Os04g53680			NRRIP-1	Not in PPPI Net
SGT1	++	RAR1						SAB2	+	XB22IP-1		LOC_Os08g44820			GIP20	Not in PPPI Net
SGT1	++	XA21K668						SAB9	+	XB3		LOC_Os01g25820			OsRBOHB	Not in PPPI Net
SGT1	++	XB22						SAB9	+	XB12IP-1		LOC_Os03g20310			TGA2.2	Not in PPPI Net
SnRK1A	++	OsMPK12						SAB9	+	OsEREBP-1		LOC_Os01g64020			rLG2	Not in PPPI Net
SnRK1A	++	OsWRKY71						SAB21	+	XB2		LOC_Os11g06650			SAB19	Not in PPPI Net
SnRK1A	++	XB11						SAB23	+	XB3		LOC_Os05g28300			XB12IP-5	Not in PPPI Net
SnRK1A	++	OsWRKY67						SAB23	+	XB12IP-1		LOC_Os04g39560			GIP6	Not in PPPI Net
SnRK1A	++	XB22IP-1						SAB23	+	XB12IP-2		LOC_Os01g56200			NH2	Not in PPPI Net
SnRK1A	++	OsEREBP-1						SAB23	+	XB22IP-1		LOC_Os06g03810			SAB14	Not in PPPI Net
Wak25	++	OsWRKY62						SAB23	+	OsEREBP-1		LOC_Os05g30500			NRRH1	Not in PPPI Net
Wak25	++	XB12IP-1						SUB1A	+	OsEREBP-1		LOC_Os07g39620			TGA2.1IP-1	Not in PPPI Net
Wak25	++	OsWRKY67						SUB1C	+	OsWRKY71		LOC_Os12g38490			TGA2.1IP-2	Not in PPPI Net
Wak25	++	XB22IP-1						XA21K668	+	SAB2		LOC_Os01g32380			NRRH3	Not in PPPI Net
Wak25	++	OsEREBP-1						XA21K668	+	SAB22		LOC_Os01g17260			TGA2.3	Not in PPPI Net
XA21K668	++	XB12IP-2										LOC_Os11g04390			NRRIP-3	Not in PPPI Net
XA21K668	++	XB22IP-1										LOC_Os03g08550			PBZ1IP-1	Not in PPPI Net
OsWRKY62	++	OsWRKY71										LOC_Os01g31690			SAB4	Not in PPPI Net
XB11	++	XA21K668										LOC_Os06g44010			OsWRKY28	Not in PPPI Net
XB11	++	OsWRKY62										LOC_Os03g46570			SAB6	Not in PPPI Net
XB11	++	XB2										LOC_Os11g04880			SCB8	Not in PPPI Net
XB11	++	XB22IP-1										LOC_Os04g56400			SAB8	Not in PPPI Net
XB11	++	XB24										LOC_Os02g54120			GIP11	Not in PPPI Net
XB11IP-2	++	OsWRKY62										LOC_Os01g32660			OsMKK6	Not in PPPI Net
XB11IP-2	++	XB2										LOC_Os10g38950			OsMPK6	Not in PPPI Net
XB11IP-2	++	XB22IP-1										LOC_Os02g54600			OsMKK4	Not in PPPI Net
XB11IP-2	++	XB3										LOC_Os03g57220			GIP1	Not in PPPI Net
XB12	++	OsMPK12										LOC_Os12g43600			SAB24	Not in PPPI Net
XB12	++	XB3										LOC_Os06g10750			SAB15	Not in PPPI Net
XB12IP-2	++	XB22IP-1										LOC_Os02g20360			GIP13	Not in PPPI Net
XB2	++	XB15										LOC_Os01g14810			LOC_Os01g14810	Not in PPPI Net
XB2	++	XB22IP-1										LOC_Os11g08670			SCB10	Not in PPPI Net
XB2	++	XB24										LOC_Os01g32460			NRRH2	Not in PPPI Net
XB22	++	RAR1										LOC_Os10g39200			GIP23	Not in PPPI Net
XB3	++	OsMPK12										LOC_Os01g47760			GRNL1	Not in PPPI Net
XB3	++	XB2										LOC_Os06g06090			OsMPK1	Not in PPPI Net
OsWRKY71	++	OsWRKY71										LOC_Os11g28104			SAB20	Not in PPPI Net
HSP90	++	HSP90										LOC_Os12g36880			PBZ1	Not in PPPI Net
HSP90	+	XB22										LOC_Os03g17700			OsMPK5	Not in PPPI Net
LIP5	+	XB12IP-1										LOC_Os01g09800			NH1	Not in PPPI Net
OsMPK12	+	XB12IP-1
OsMPK12	+	XB12IP-2
OsMPK12	+	OsWRKY67
OsMPK12	+	XB22IP-1										G. Number of total identified interactors of XA21, SUB1A, and SUB1C
OsMPK12	+	XB24											original interactor from screening	PPI from XA21 intractome	PPI from Sub1 interactome
SGT1	+	OsWRKY67										XA21	9	8	3
SnRK1A	+	RAR1										SUB1A	20	11	1
SnRK1A	+	XB21										SUB1C	9	12	5
SnRK1A	+	XB2IP-2
XA21	+	XB12IP-1
XA21	+	OsEREBP-1
OsWRKY62	+	OsMPK12
OsWRKY62	+	XB12IP-1
OsWRKY62	+	XB15
OsWRKY71	+	XB22IP-1
XB11	+	OsWRKY71
XB11	+	XB11IP-1
XB11	+	XB12IP-1
XB11	+	XB12IP-2
XB11	+	XB15
XB11IP-2	+	XA21K668
XB11IP-2	+	XB12IP-1
XB11IP-2	+	XB12IP-2
XB11IP-2	+	OsWRKY67
XB11IP-2	+	XB15
XB11IP-2	+	XB24
XB11IP-2	+	XB2IP-2
XB12	+	LIP5
XB12	+	OsWRKY71
XB12	+	XB11
XB12	+	XB15
XB12	+	XB22IP-1
XB12	+	OsEREBP-1
XB12	+	XB24
XB12IP-1	+	XB22IP-1
XB15	+	XB22IP-1
XB2	+	OsWRKY62
XB2	+	XB12IP-2
XB2IP-1	+	XB2
XB22	+	OsWRKY71
XB22	+	XB12IP-2
XB22	+	XB21
XB2IP-2	+	XB12
XB3	+	XB15
Intensity* indicates that + = weak, ++ = medium, +++ = strong protein protein interaction based on intensity of color develeopment

## Sheet: Sheet2
	pNlexA	1	2	3	4	5	6	7	8	9	10	11	12	13	14	15	16	17	18	19	20
p42BAD		XA21K668	XB2	XB3	OsWrky62	XB11	XB12	XB22	HSP90	RAR1	SGT1	XB2IP-1	XB2-2	OsWRKY71	SnRK1A	XB11IP-1	Xb11IP-2	LIP5	XB22IP-1	OsMPK12	WAK25
1	XB2	+++	Yes	Yes	no	Yes	+++	no	no	no	no	Yes	no	no	+++	No	Yes	No	Yes	no	No
2	XB3	Yes	Yes	Yes	no	no	Yes	Yes	no	no	no	No	no	no	Yes	No	Yes	No	No	Yes	No
3	OsWrky62	+++	Yes	no	Yes	Yes	no	Yes	no	no	no	No	no	Yes	+++	No	Yes	No	No	Yes	Yes
4	XB11	Yes	Yes	no	no	no	Yes	no	no	no	no	No	no	no	no	Yes	Yes	No	No	no	No
5	XB12	Yes	Yes	Yes	+++	Yes	Yes	Yes	Yes	+++	Yes	No	Yes	Yes	+++	+++	++	no	Yes	Yes	No
6	XB15	+++	Yes	Yes	Yes	Yes	Yes	Yes	no	no	no	No	no	no	+++	no	Yes	No	Yes	+++	+++
7	XB21	+++	no	no	no	no	no	Yes	no	no	no	No	no	no	Yes	No	no	No	No	no	No
8	XB22	Yes	no	no	no	no	no	no	Yes	no	no	No	no	no	no	No	no	No	Yes	no	No
9	XB24	+++	Yes	no	no	Yes	Yes	Yes	no	no	no	No	no	no	+++	No	Yes	No	No	Yes	No
10	HSP90	no	no	no	no	no	Yes	Yes	Yes	Yes	no	No	no	no	no	No	no	No	No	no	No
11	RAR1	Yes	no	no	no	no	Yes	Yes	Yes	no	Yes	No	no	no	no	No	no	No	No	no	No
12	SGT1	Yes	no	no	no	no	no	Yes	Yes	Yes	no	No	no	no	no	No	no	No	No	no	No
13	XB2IP-2	no	no	no	no	no	Yes	no	no	no	no	No	no	no	Yes	No	no	No	No	no	No
14	OsWRKY71	Yes	no	no	Yes	Yes	Yes	Yes	Yes	no	no	No	no	Yes	Yes	No	no	no	Yes	no	No
15	SnRK1A	+++	Yes	Yes	Yes	Yes	no	+++	no	Yes	no	No	Yes	Yes	Yes	No	+++	no	Yes	Yes	No
16	XB11IP-1	no	no	no	no	no	no	no	no	no	no	No	no	no	no	No	no	No	No	no	No
17	Xb11IP-2	Yes	Yes	Yes	Yes	no	+++	no	no	no	no	No	Yes	no	+++	No	no	No	Yes	no	No
18	LIP5	no	no	no	no	no	Yes	no	no	no	no	No	no	no	no	No	no	no	no	no	No
19	XB12IP-1	Yes	no	no	Yes	Yes	no	Yes	no	no	no	No	no	no	+++	No	Yes	Yes	Yes	Yes	Yes
20	XB12IP-2	Yes	Yes	Yes	no	Yes	Yes	Yes	no	no	no	No	no	no	+++	No	Yes	No	Yes	Yes	No
21	XB22IP-1	Yes	Yes	no	no	Yes	no	Yes	no	no	no	No	no	no	Yes	No	Yes	no	Yes	Yes	Yes
22	OsEREBP-1	Yes	no	no	no	no	Yes	Yes	no	no	no	No	no	no	Yes	No	no	No	no	Yes	Yes
23	OsMPK12	no	no	Yes	no	no	Yes	no	no	no	no	No	no	no	Yes	No	no	No	Yes	no	No
24	OsWRKY67	no	no	no	no	no	no	Yes	no	no	Yes	No	no	no	Yes	no	Yes	no	no	Yes	Yes
	Note 1	Autoactivation lists		pLex-Xb15
				pLex-Xb21
				pLex-Xb24
				pLex-Xb12ip-1
				pLex-Xb12ip-4
				pLex-Xb22ip-2
	Note 2	in case of Xb2ip-1 and WAK, it is difficult to make p42AD-vector. We don't have p42-xb2ip-1 and p42-WAK25
	Note 3	in case of Xb12ip-1 , it is difficult to make pLex-vector. We don't have pLex-Xb12ip-1

## Sheet: Sheet3
	20-pLex-BD	1	2	3	4	5	6	7	8	9	10	11	12	13	14
14-p42BAD	Pair-wise	pLex-SaB7	pLex-SaB9	pLex-SaB10	pLex-SaB12	pLex-SaB16	pLex-SaB18	pLex-SaB21	pLex-SaB22	pLex-SaB23	pLex-ScB2	pLex-ScB3	pLex-ScB7	pLex-SUB1A	pLex-SUB1C
1	p42-SaB1	no	no	no	no	no	no	no	no	no	no	no	no	Yes	no
2	p42-SaB2	no	Yes	Yes	no	no	no	Yes	no	Yes	no	no	no	Yes	Yes
3	p42-SaB7	no	no	no	no	no	no	no	no	no	no	no	no	no	no
4	p42-SaB9	no	YES	no	no	no	no	no	no	Yes	no	no	no	Yes	Yes
5	p42-SaB10	no	no	no	no	no	no	no	no	no	no	no	no	Yes	no
6	p42-SaB12	no	no	no	Yes	no	no	no	no	no	no	no	Yes	Yes	Yes
7	p42-SaB16	no	no	no	no	no	no	no	no	no	no	no	no	Yes	no
8	p42-SaB18	no	no	no	no	no	no	no	no	no	no	no	no	Yes	Yes
9	p42-SaB21	no	no	no	no	no	no	Yes	no	no	no	no	no	Yes	no
10	p42-SaB22	no	no	no	no	no	no	Yes	Yes	Yes	no	no	no	Yes	Yes
11	p42-SaB23	Yes	Yes	no	no	no	no	Yes	no	Yes	Yes	Yes	no	Yes	Yes
12	p42-ScB2	no	no	no	no	no	no	no	no	no	no	no	no	no	no
13	p42-ScB3	no	no	no	no	no	no	no	no	no	no	Yes	no	Yes	Yes
14	p42-ScB7	no	no	no	no	no	no	no	no	no	no	no	no	Yes	Yes
		1	3	1	1	0	0	4	1	4	1	2	1	11	8	38
																38/196 (14 x 14)= 18.4 %
	Note 1	Autoactivation lists		pLex-SAB1
				pLex-SAB2

## Sheet: Sheet4
		1	2	3	4	5	6	7	8	9	10	11	12	13	14	15	16
	Pair-wise	SaB1	SaB2	SaB7	SaB9	SaB10	SaB12	SaB16	SaB18	SaB21	SaB22	SaB23	ScB2	ScB3	ScB7	Sub1a	Sub1c
1	p42-Xb2	no	Yes	no	no	no	no	no	no	Yes	no	Yes	no	no	no	Yes	Yes
2	p42-Xb3	Yes	no	no	Yes	no	no	no	no	Yes	no	Yes	no	no	no	Yes	Yes
3	p42-Xb10	no	no	no	no	no	no	no	no	no	no	Yes	no	no	no	Yes	Yes
4	p42-Xb11	no	Yes	no	no	no	no	no	no	no	no	no	no	no	no	no	no
5	p42-Xb12	no	no	no	Yes	no	no	no	no	Yes	Yes	Yes	no	Yes	no	Yes	Yes
6	p42-Xb15	no	no	no	no	no	no	no	no	Yes	no	Yes	no	no	no	Yes	Yes
7	p42-Xb21	no	no	no	no	no	no	no	no	no	no	no	no	no	no	no	no
8	p42-Xb22	Yes	Yes	no	no	no	no	no	no	no	no	no	no	no	no	no	no
9	p42-Xb24	no	no	no	no	no	no	no	no	Yes	no	Yes	no	no	no	Yes	Yes
10	p42-HSP90	no	no	no	no	no	no	no	no	no	no	no	no	no	no	no	no
11	p42-RAR1	no	no	no	no	no	no	no	no	no	no	no	no	no	no	no	no
12	p42-SGT1	no	no	no	no	no	no	no	no	no	no	no	no	no	no	no	no
13	p42-Xb2ip-2	no	no	no	no	no	no	no	no	no	no	no	no	no	no	no	no
14	p42-Xb10ip-1	Yes	no	no	no	no	no	no	no	no	no	no	no	no	no	no	Yes
15	p42-SNF1	no	Yes	no	Yes	Yes	no	no	no	no	no	Yes	no	no	no	Yes	Yes
16	p42-Xb11ip-1	no	no	no	no	no	no	no	no	no	no	no	no	no	no	no	no
17	p42-Xb11ip-2	no	no	no	no	no	no	no	no	no	no	no	no	no	no	no	no
18	p42-Lip5	no	no	no	no	no	no	no	no	no	no	no	no	no	no	no	no
19	p42-Xb12ip-1	no	no	no	Yes	Yes	no	no	no	no	no	Yes	no	no	Yes	Yes	Yes
20	p42-Xb12ip-2	no	no	no	no	no	no	no	no	no	no	Yes	no	no	no	Yes	Yes
21	p42-Xb22ip-1	no	Yes	no	Yes	no	no	no	no	no	no	Yes	no	no	no	Yes	Yes
22	p42-Xb22ip-2	no	no	no	Yes	no	no	no	no	no	no	Yes	no	Yes	no	Yes	Yes
23	p42-OsMPK12	no	Yes	no	no	no	no	no	no	no	no	no	no	no	no	no	no
24	K668	no	yes	no	no	no	no	no	yes	no	yes	no	no	no	no	no	no
		3	7	0	6	2	0	0	1	5	2	11	0	2	1	11	12	63
																		63/384 (24 x 16) = 16.4 %
	Note 1	PPPI test with pLex-SUB1 component and p42-XA21 component except for SAB1 and SAB2 due to autoactivation
		Thus, in case of SAB1 and SAB2, pLex-XA21 component and p42AD-SAB1 or SAB2 were used to test PPPI
