# Supplementary material for: Towards Establishment of a Rice Stress Response Interactome
Source: PLoS Genet. 2011 Apr 14;7(4):e1002020. doi: 10.1371/journal.pgen.1002020 (PMC3077385; doi:10.1371/journal.pgen.1002020)
Supplement: Table S5 — Co-expression analysis from selected public Affymetrix array. (XLSX) [file pgen.1002020.s018.xlsx]

## Sheet: Sheet1
Table S5. Co-expression analysis from selected public Affymetrix array
A. 179_ biotic_Affymetrix						B. 219_ abiotic_Affymetrix
Accession number	Slide numbers	Description for arrays	Flatform	Stress types		Accession number	Slide numbers	Description for arrays	Flatform	Stress types
GSE7256	8	Identification of rice genes differentially expressed upon virulent infection by Magnaporthe grisea	Affymetrix	biotic		GSE4438	24	Expression data from rice under salinity stress	Affymetrix	abiotic
GSE10373	24	Rice cultivars undergoing a susceptible and resistant interaction with the parasitic plant Striga hermonthica	Affymetrix	biotic		GSE4471	12	Expression data from rice varieties Azucena and Bala grown in 0 and 1ppm arsenate	Affymetrix	abiotic
GSE11025	12	Comparative transcriptional profiling of two contrasting rice genotypes in response to rice stripe virus infection	Affymetrix	biotic		GSE6901	12	Expression data for stress treatment in rice seedlings	Affymetrix	abiotic
GSE16793	60	Comparative transcriptional profiling of rice undergoing infection by X. oryzae pv. oryzae or by X. oryzae pv. oryzicola	Affymetrix	biotic		GSE6908	4	Transcript Profiling of the Aerobic and Anoxic Rice Coleoptile	Affymetrix	abiotic
GSE18361	12	Temporal gene expression analyisis from rice root (cv. Nipponbare) infected with Magnaporthe oryzae strain Guy11	Affymetrix	biotic		GSE14275	6	Expression data for heat shock in rice seedlings	Affymetrix	abiotic
OS4	45	Resistance gene-dependent responses in rice to the bacterial blight pathogen Xanthomonas oryzae pv. oryzae	Affymetrix	biotic		GSE14403	23	Root-specific transcriptional profiling of contrasting rice genotypes in response to salinity stress	Affymetrix	abiotic
GSE8216	6	Transcriptional profiling of Cellulase induced hypersensitive reaction like response in rice	Affymetrix	biotic		GSE17245	16	Transcriptome analysis of iron and phosphorus interaction in rice seedlings	Affymetrix	abiotic
GSE19239	12	Transgenic rice line carrying the maize resistance gene Rxo1 to Xanthomonas oryzae pv. oryzicola	Affymetrix	biotic		E-MEXP-2267	36	Transcription profiling time course of rice germination under anaerobic conditions, aerobic to anaerobic switch and anaerobic to aerobic switch	Affymetrix	abiotic
						E-MEXP-2506	78	Transcription profiling of rice plants grown in different light and temperature cycles	Affymetrix	abiotic
						GSE18930	8	Microarray data from aerial tissue of submergence tolerant M202(Sub1) and intolerant M202	Affymetrix	abiotic
	179_biotic						219_abiotic
	#random	%random	#whole genome	%whole genome	#interactome	%interactome	#random	%random	#whole genome	%whole genome	#interactome	%interactome
<=-0.95			533	9.21305e-05	0	0			2	3.45705e-07	0	0
-0.95~-0.9			28846	0.00498611	0	0			1838	0.000317703	0	0
-0.9~-0.8			581816	0.100568	8	0.19975			241979	0.0418267	2	0.0499376
-0.8~-0.7			2130011	0.368178	38	0.948814			1599470	0.276473	36	0.898876
-0.7~-0.6			4448524	0.76894	72	1.79775			4334812	0.749284	60	1.49813
-0.6~-0.5			7570720	1.30862	130	3.24594			8212531	1.41956	145	3.62047
-0.5~-0.4	12	2.07423e-06	12359348	2.13635	175	4.36954			13275074	2.29463	212	5.29338
-0.4~-0.3	12883	0.00222686	21088796	3.64526	275	6.86642	1810	0.000312863	20935119	3.61869	312	7.79026
-0.3~-0.2	2058557	0.355827	37252340	6.43917	346	8.6392	841276	0.145417	36073973	6.23549	339	8.46442
-0.2~-0.1	50816112	8.7837	62743711	10.8454	424	10.5868	39683986	6.85949	66810520	11.5484	386	9.63795
-0.1~0.1	472600723	81.6903	204062336	35.2727	917	22.8964	497341296	85.9668	240746616	41.6137	853	21.2984
0.1~0.2	50890822	8.79662	98183851	16.9713	406	10.1373	39784704	6.8769	92194278	15.936	378	9.4382
0.2~0.3	2133198	0.368729	61244921	10.5864	351	8.76404	871942	0.150718	42671487	7.37588	354	8.83895
0.3~0.4	14787	0.00255597	31547683	5.4531	287	7.16604	2105	0.000363855	21295129	3.68092	298	7.4407
0.4~0.5	26	4.49417e-06	16890850	2.91963	217	5.41823	1	1.72853e-07	13295200	2.29811	244	6.09238
0.5~0.6			9770463	1.68885	154	3.84519			8643579	1.49407	152	3.79526
0.6~0.7			5353270	0.925327	101	2.52185			5071172	0.876566	97	2.42197
0.7~0.8			2367455	0.409221	48	1.1985			2355005	0.407069	67	1.67291
0.8~0.9			755026	0.130508	29	0.724095			705920	0.12202	54	1.34831
0.9~0.95			122520	0.0211779	15	0.374532			60074	0.010384	16	0.399501
>=0.95			24100	0.00416575	12	0.299625			3342	0.000577674	0	0
PCC>|0.5|		0		0.0573		0.1516		0		0.0539		0.1571
C. Lists of more than I0.5I PPC between two proteins that were in the 43 PPI interactome
PCC from 219 abiotic Affymetrix				PCC from 179 biotic Affymetrix
Gene	PCC	Gene		Gene	PCC	Gene
HSP90	0.6922	SAB1		XB22	0.9717	SAB16
LIP5	0.6712	XB12IP-4		XB22	0.9609	SAB21
LIP5	0.6013	SUB1C		SAB16	0.954	SAB21
LIP5	0.5693	SAB10		XB22	0.9508	SAB12
LIP5	0.5499	SAB12		SAB12	0.9405	SAB21
LIP5	0.5355	SAB2		SAB12	0.9391	SAB16
LIP5	0.5197	XB12		XB22	0.9102	SCB2
LIP5	0.515	SAB21		SCB2	0.9096	SAB21
LIP5	-0.5165	XB24		XB12	0.8956	SAB12
LIP5	-0.6589	SAB1		SAB2	0.8866	SCB2
OsMPK12	-0.5089	XB10		SCB2	0.8808	SAB10
OsMPK12	-0.5632	SAB21		SCB2	0.8763	SAB16
OsMPK12	-0.5675	XB22		XB12	0.8687	SAB16
OsMPK12	-0.5779	XB12		SCB2	0.8558	SAB12
OsMPK12	-0.5881	SAB12		XB12	0.8487	XB22
OsMPK12	-0.5981	SCB2		XB12	0.8128	SAB21
OsMPK12	-0.6413	SAB10		XB15	0.7958	SAB23
OsMPK12	-0.6452	SAB2		LIP5	0.7901	XB2IP-1
RAR1	0.6789	XB22IP-2		SAB2	0.7713	SAB10
RAR1	0.6368	SAB23		XB22	0.7562	SAB10
RAR1	0.6046	XB12IP-2		SAB10	0.749	SAB16
RAR1	0.5368	XB11IP-2		SAB10	0.746	SAB21
RAR1	-0.5217	XB10		OsMPK12	0.7392	XB10IP-1
RAR1	-0.523	XB11IP-1		XB22	0.7333	SAB2
RAR1	-0.5244	XB12IP-4		SAB2	0.7291	SAB21
RAR1	-0.5497	XB2		SAB2	0.6764	SAB16
RAR1	-0.6555	SAB16		XB12	0.6759	SCB2
RAR1	-0.6786	SAB10		SAB10	0.674	SUB1C
RAR1	-0.6939	XB12		XB11IP-2	0.6718	SAB1
RAR1	-0.7044	SAB12		XA21	0.6648	XB11IP-2
RAR1	-0.7073	XB22		SAB10	0.6634	SAB12
RAR1	-0.7079	SAB21		SAB2	0.656	SAB12
RAR1	-0.7512	SCB2		XB10IP-1	0.6541	SAB9
SAB1	0.6264	SAB18		WAK	0.6388	SAB23
SAB10	0.9013	SAB12		RAR1	0.6336	XB12IP-2
SAB10	0.8677	SAB21		OsMPK12	0.6311	SAB9
SAB10	0.7672	SAB16		XB10IP-1	0.6239	XB24
SAB10	-0.673	SAB23		WAK	0.6095	XB15
SAB12	0.9074	SAB21		XB11IP-2	0.5929	SAB23
SAB12	0.8081	SAB16		LIP5	0.5811	SAB10
SAB12	-0.6887	SAB23		XB10IP-1	0.5754	XB12IP-4
SAB16	0.9341	SAB21		SNF1	0.575	XB21
SAB16	-0.7506	SAB23		LIP5	0.5737	SAB2
SAB2	0.7129	SAB12		HSP90	0.5732	SAB23
SAB2	0.6653	SAB10		SNF1	0.5715	SAB2
SAB2	0.6223	SCB2		XB24	0.5703	SAB9
SAB2	0.5946	SAB21		SAB1	0.5676	SAB23
SAB21	-0.7512	SAB23		XB2IP-1	0.5605	SAB10
SCB2	0.8854	SAB21		XB15	0.559	SAB1
SCB2	0.8539	SAB12		LIP5	0.5502	XB22
SCB2	0.8327	SAB16		HSP90	0.5499	SAB1
SCB2	0.8203	SAB10		HSP90	0.5483	XB15
SCB2	-0.6959	SAB23		XA21	0.5464	SAB23
SCB3	0.516	SAB10		LIP5	0.5458	SCB2
SCB3	-0.6096	SAB23		SGT1	0.5424	XB22IP-2
SNF1	-0.5167	XB12IP-4		LIP5	0.5406	SAB16
SUB1A	0.7898	SUB1C		OsMPK12	0.5334	XB24
WAK	0.5437	SAB23		XB2IP-1	0.5327	SAB2
WAK	0.5364	XB15		XB12	0.5152	SCB3
WAK	-0.5005	XB2		OsMPK12	0.5137	XB12IP-2
WAK	-0.5255	XB12		XB21	0.5137	SAB2
WAK	-0.5664	SAB21		XA21	0.5056	XB15
WAK	-0.5709	SAB16		OsMPK12	0.5024	WAK
WAK	-0.5849	SAB12		HSP90	0.5013	XA21
WAK	-0.6355	XB22		SCB2	-0.5277	SAB23
XB10	0.6845	XB12IP-4		SCB3	-0.5282	SAB23
XB10	0.6502	SAB10		SGT1	-0.5319	SNF1
XB10	0.5795	SAB12		HSP90	-0.5323	XB12
XB10	0.5508	SAB21		SGT1	-0.5325	XB21
XB10	0.5196	SAB2		XB15	-0.5359	SCB2
XB10IP-1	0.6603	SAB9		XB15	-0.5364	XB2
XB10IP-1	0.6344	XB15		XB12IP-4	-0.5457	SAB10
XB11IP-1	-0.5091	XB24		WAK	-0.5471	SAB10
XB11IP-1	-0.5607	XB22IP-2		XB11IP-1	-0.5476	XB12IP-4
XB11IP-2	0.5226	XB12IP-2		HSP90	-0.5573	SAB21
XB11IP-2	0.5	XB22IP-2		XA21	-0.5661	SCB2
XB11IP-2	-0.5379	XB12IP-4		LIP5	-0.5672	SAB9
XB11IP-2	-0.5659	SAB10		HSP90	-0.5752	XB22
XB11IP-2	-0.5858	SAB12		HSP90	-0.5811	SAB16
XB12	0.9219	SAB21		XB15	-0.5835	SAB21
XB12	0.9104	XB22		XB11IP-2	-0.5916	SAB10
XB12	0.8999	SAB16		HSP90	-0.6095	SAB12
XB12	0.8487	SAB12		XB15	-0.6258	XB22
XB12	0.8438	SCB2		LIP5	-0.6387	SAB1
XB12	0.7994	SAB10		SAB21	-0.6489	SAB23
XB12	0.6605	XB12IP-4		XB12	-0.6538	SAB1
XB12	0.6179	XB2		XB21	-0.6553	SCB3
XB12	0.5175	SAB2		XB15	-0.6653	SAB16
XB12	-0.5087	XB15		XB15	-0.6665	SAB12
XB12	-0.5301	XB24		XB22	-0.6838	SAB23
XB12	-0.5501	XB21		XA21	-0.6969	XB12
XB12	-0.7416	SAB23		XA21	-0.6985	SAB21
XB12IP-2	0.5995	XB22IP-2		XB12	-0.7041	XB15
XB12IP-2	0.5295	SAB23		SAB1	-0.706	SAB10
XB12IP-4	0.7738	SAB12		SAB1	-0.7078	SAB21
XB12IP-4	0.7458	SAB10		SAB12	-0.708	SAB23
XB12IP-4	0.7146	SAB21		XA21	-0.7092	SAB16
XB12IP-4	0.6739	XB22		XA21	-0.7103	XB22
XB12IP-4	0.6159	SAB16		XB11IP-2	-0.7216	SCB2
XB12IP-4	0.5828	SCB2		SAB1	-0.7244	SAB2
XB12IP-4	0.5604	SAB2		XA21	-0.7343	SAB12
XB12IP-4	0.5472	XB2		SAB16	-0.737	SAB23
XB12IP-4	-0.5668	SAB1		SAB1	-0.7372	SAB12
XB12IP-4	-0.5703	XB21		XB11IP-2	-0.78	XB12
XB15	0.5746	SAB9		SAB1	-0.7824	SAB16
XB15	0.5512	SAB23		SAB1	-0.7825	SCB2
XB15	-0.5374	SAB16		XB12	-0.7855	SAB23
XB2	0.7491	SAB12		XB22	-0.7855	SAB1
XB2	0.7109	XB22		XB11IP-2	-0.8238	SAB21
XB2	0.684	SAB21		XB11IP-2	-0.8381	SAB12
XB2	0.6785	SCB2		XB11IP-2	-0.8437	XB22
XB2	0.6582	SAB10		XB11IP-2	-0.8473	SAB16
XB2	0.6191	SAB2
XB2	0.6107	SAB16
XB21	-0.5302	SAB16
XB21	-0.5729	SAB21
XB21	-0.5924	XB22
XB21	-0.6246	SAB10
XB21	-0.6467	SAB12
XB22	0.9476	SAB21
XB22	0.9287	SAB12
XB22	0.9053	SAB16
XB22	0.8966	SCB2
XB22	0.8732	SAB10
XB22	0.617	SAB2
XB22	-0.7746	SAB23
XB22IP-2	0.5865	SAB23
XB22IP-2	-0.5756	SCB3
XB22IP-2	-0.6036	SCB2
XB2IP-1	-0.5327	SCB3
