# Supplementary material for: Towards Establishment of a Rice Stress Response Interactome
Source: PLoS Genet. 2011 Apr 14;7(4):e1002020. doi: 10.1371/journal.pgen.1002020 (PMC3077385; doi:10.1371/journal.pgen.1002020)
Supplement: Table S6 — Enrichment in of rice stress-response interactome members in NSF45K array datasets for Xoo or submergence stress. (XLSX) [file pgen.1002020.s019.xlsx]

## Sheet: Sheet1
Table S6. Enrichment in of rice stress-response interactome members in NSF45K array datasets for Xoo or submergence stress
		criteria	log2>|0.77|, p <0.05													log2>|0.5|, p<0.05
		avr_log NH1ox 1d/0d	avr_log LG 1d/0d	avr_log NRR1ox 1d/0d	avr_log NH1/LG_0d	avr_log NH1/LG_1d	avr_log NRR/LG_0d	avr_log NRR/LG_1d	log2 s/m_0d	log2 s/m_1d	s/m_6d	0d/6d sub1	log2 1d/0d_sub1	log2 1d/0d_m202	6d/0d m202	avr_log TP 1d/0d	avr_log TP 2d/0d	avr_log Xa21 1d/0d	avr_log Xa21 2d/0d	avr_log Xa21/TP_0d	avr_log Xa21/TP_1d	avr_log Xa21/TP_2d
count DEG		1573	1378	704	822	512	105	391	1075	677	231	1692	1838	1286	1173	627	384	1687	3232	1752	477	1984
number of DE interactome members		16	16	5	6	6	3	6	7	9	5	14	21	13	15	14	4	16	9	2	5	3
enrichment/depletion		4.27119	4.8756	2.98232	3.06504	4.92083	11.9975	6.44365	2.7343	5.58227	9.08899	3.47444	4.79768	4.24482	5.36971	9.37601	4.37407	3.98256	1.16931	0.479351	4.40158	0.634946
hypergeometric p-value	0.05	7.2e-07	1.3e-07	0.02	0.01	0.0012	0.0019	0.00031	0.01	3e-05	0.00022	3.5e-05	1.3e-09	9.1e-06	9.7e-08	2.7e-10	0.011	1.7e-06	0.12	0.13	0.0047	0.16
log p-value	1.30103	6.14267	6.88606	1.69897	2	2.92082	2.72125	3.50864	2	4.52288	3.65758	4.45593	8.88606	5.04096	7.01323	9.56864	1.95861	5.76955	0.920819	0.886057	2.3279	0.79588
loci on array	37792
interactome on array	90
expected frequency	0.00238146
DEG = differentially expressed genes
