# Supplementary material for: Towards Establishment of a Rice Stress Response Interactome
Source: PLoS Genet. 2011 Apr 14;7(4):e1002020. doi: 10.1371/journal.pgen.1002020 (PMC3077385; doi:10.1371/journal.pgen.1002020)
Supplement: Table S7 — Summary of phenotypes measured This Study and literature-derived data in XA21/NH1/SUB1 interactome. (XLSX) [file pgen.1002020.s020.xlsx]

## Sheet: Sheet1
Table S7. Summary of phenotypes measured This Study and literature-derived data in XA21/NH1/SUB1 interactome
A. Summary Statistics of Phenotype Categories in the Interactome
	Xoo Resistance
	XA21-Dependent		XA21-Independent		XA21-Dependent and -Independent
	Positive Regulators	Negative Regulators	Positive Regulator	Negative Regulator	Positive Regulator	Negative Regulator
This Study	3	2	3	1	1*	0
Literature	1	4	6	4	0	3
Total	4	6	9	5	1*	3
1* ( RAR1 is positive regulator in XA21-dependent (this study) and in XA21-independent (literature)
	Submergence Tolerance
	Positive Reg	Negative Reg
This Study	0	1
Literature	1	1
Total	1	2
B. Summary Statistics for Phenotypic Evaluations This Study
Measurement	Genes Studied	Genes with Altered Phenotypes	Genotypes (Cultivar + Construct) Studied	Lines with Altered Phenotypes
Xoo Resistance	17	9	21	10
Submergence	10	1	12	1
Total	20*	10	25	11
20* ( some genes are tested for both Xoo resistance and Submergence tolerance)
C. Xoo-response measurements
Gene	MSU RGAP	Tested plant lines	Reference	Genetic background	Phenotypic evaluation	XA21 in genetic background	Regulator Class	Developmental phenotypes of transgenic lines
name	locus ID	(KO, RNAi, Ox)*							Proteins (>e-30)	Phenotypes	Comments
NH1	LOC_Os01g09800	Ox	Chern et al., 2005	LiaoGeng	NH1 ox lines increased resistance in response to Xoo	No	Positive regulator of Xa21-independent resistance
NRR	LOC_Os01g03940	Ox	Chern et al., 2005	LiaoGeng	NRR ox lines decrease resistance in response to Xoo	No	Negative regulator of Xa21-independent resistance	Delayed seed germinations in Ox lines (need to check it with Mawsheng)
NRR	LOC_Os01g03940	Ox	Chern et al., 2005	TaiPei309-XA21	NRR ox decreased resistance in response to Xoo	Yes	Negative regulator of Xa21-mediated resistance
OsMPK5	LOC_Os03g17700	RNAi (osmpk5 ko 5-1, -2, and -3)	This Study	Nipponbare	OsMPK5 RNAi lines increased resistance in response to Xoo	No	Negative regulator of Xa21-independent resistance		MPK3	+ FLS2 and development	Regulation of Arabidopsis early anther development by the mitogen-activated protein kinases, MPK3 and MPK6, and the ERECTA and related receptor-like. Mol Plant. 2008 Jul;1(4):645-58.kinases
OsMPK6	LOC_Os10g38950	RNAi	Yuan al., 2007	Zhonghua 11	OsMPK6 RNAi lines increased resistance	No	Negative regulator of Xa21-independent resistance		MPK4	- FLS2	MEKK1 is required for flg22-induced MPK4 activation in Arabidopsis plants. Plant Physiol. 2007 Feb;143(2):661-9
OsMPK8	LOC_Os01g47530	Ox (OsMPK8 ox/Xa21-kit-1, -6, -7, and -9)	This Study	Kitakke-XA21	OsMPK8 ox did not change phenotype in response to Xoo	Yes			MPK19 or MPK20
OsMPK12	LOC_Os06g49430	KO (osmpk12-1, and -2)	This Study	Dongjin	OsMPK12 knockout lines decreased resistance in response to Xoo	No	Positive regulator of Xa21-independent resistance		MPK9	guard cell ABA-ROS signaling	MAP kinases MPK9 and MPK12 are preferentially expressed in guard cells and positively regulate ROS-mediated ABA signaling
OsRAC1	LOC_Os01g12900	Ox	Ono et al., 2001	Kinmaze	OsRAC1 ox increased resistance in response to Xoo	No	Positive regulator of Xa21-independent resistance		ROP9 (RHO-RELATED PROTEIN FROM PLANTS 9), ROP9, and at least three more
RAR1	LOC_Os02g33180	Ox	Wang et al., 2008	TaiPei309	RAR1 ox lines increased resistance	No	Positive regulator of Xa21-independent resistance		RAR1	defense
RAR1	LOC_Os02g33180	KO (rar1 ko/XA21-1, -2, -3, -4, and -7)	This Study	Dongjin x IRBB21	RAR1 ko x IRBB21 (XA21) lines decreased resistance in response to Xoo	Yes	Positive regulator of XA21-mediated resistance		RAR1	defense
SAB18	LOC_Os11g06410	Ox (Sab18 ox-1, -2,-3,-4,-5,-6,-7,-8,-9,-10,-11, and -12)	This Study	LiaoGeng	SAB18 ox lines did not change phenotype in response to Xoo	No			transcription factor (AT1G21200)
SAB22	LOC_Os12g06640	Ox (Sab22-2, -3, -13, -14, -15, and -18)	This Study	LiaoGeng	SAB22 ox lines did not change phenotype in response to Xoo	No			transcription factor (AT1G21200) or unknown (AT1G76870)
SAB23	LOC_Os12g32980	Ox (Sab23 ox/Xa21-5, -8, and -12)	This Study	Dongjin x IRBB21	SAB23 Ox x IRBB21 (XA21) lines decreased resistance in response to Xoo	Yes	Negative regulator of Xa21-mediated resistance	Lethal phenotypes in RNAi or ko lines	OBE2 and OBE1	Development, The Arabidopsis OBERON1 and OBERON2 genes encode plant homeodomain finger proteins and are required for apical meristem maintenance (Development. 2008 May;135(10):1751-9)
SCB3	LOC_Os03g14120	Ox (Scb3 ox-1,-2,-3,-4,-22,-23,-24,-32,-52, and -53)	This Study	LiaoGeng	SCB3 ox lines increased resistance in response to Xoo	No	Positive regulator of Xa21-independent resistance		dihydrodipicolinate reductase (AT3G59890 and AT2G44040)
SGT1	LOC_Os08g34740	Ox	Wang et al., 2008	TaiPei309	SGT1 ox lines increased resistance in response to Xoo	No	Positive regulator of Xa21-independent resistance	Curling root phenotypes in Ox lines	no, but blastP with others, showed SGT1	defense
SnRK1A	LOC_Os05g45420	RNAi (SnRk1a RNAi/Xa21-kit-1, -2, and -3)	This Study	Kitakke-XA21	SnRK1 RNAi lines decreased resistance in response to Xoo	Yes	Positive regulator XA21-mediated resistance		AKIN10 and AKIN11	Stress and energy signaling, A central integrator of transcription networks in plant stress and energy signaling. Nature. 2007 Aug 23;448(7156):938-42
Xb3	LOC_Os05g02130	RNAi	Wang et al., 2007	TaiPei309-XA21	XB3 RNAi lines decreased resistance	Yes	Positive regulator of XA21-mediated resistance		ankyrin repeat family (AT2G28840)
OsWRKY62	LOC_Os09g25070	Ox	Peng et al., 2009	Kitakke	OsWRKY62 lines decreased resistance in response to Xoo	No	Negative regulator of Xa21-independent resistance		WRKY18, 40, and 60	defense
OsWRKY62	LOC_Os09g25070	Ox	Peng et al., 2010	Kitakke-XA21	OsWRKY62 ox lines decreased resistance in response to Xoo	Yes	Negative regulator of XA21-mediated resistance		WRKY18, 40, and 60	defense
OsWRKY71	LOC_Os02g08440	Ox	Liu et al., 2006	Nipponbare	OsWRKY71 ox lines increased resistance	No	Positive regulator of Xa21-independent resistance		WRKY40, 18, and 60	defense
OsWRKY76	LOC_Os09g25060	KO (oswrky76 ko-1, -2, and -3)	This Study	Dongjin	OsWRKY76 ko did not change resistance in response to Xoo	No			WRKY40, 18, and 60	defense
OsWRKY76	LOC_Os09g25060	Ox (OsWrky76ox/Xa21-kit-1, -2, -5, -6, -7, and -8)	This Study	Kitakke-XA21	OsWRKY76 ox lines decreased resistance in response to Xoo	Yes	Negative regulator of XA21-mediated resistance		WRKY40, 18, and 60	defense
OsWRKY28	LOC_Os06g44010	KO (oswrky28 ko-2, and -3)	This Study	Dongjin	OsWRKY28 ko did not change resistance in response to Xoo	No			WRKY60, 18, and 40	defense
OsWRKY28	LOC_Os06g44010	RNAi (OsWrky RNAi/Xa21-kit-1, -2, -3, and -4)	This Study	Kitakke-XA21	OsWRKY28 RNAi lines did not change resistance in response to Xoo	No			WRKY60, 18, and 40	defense
TGA2.1	LOC_Os07g48820	Ox	Chern et al., 2005	LiaoGeng	TGA2.1 ox lines increased resistance in response to Xoo	No	Positive regulator of Xa21-independent resistance
Xb11	LOC_Os01g03820	RNAi (Xb11 RNAi-1 to -24)	This Study	Kitakke	XB11 RNAi lines did not change phenotypes in response to Xoo	No			SYTF (ATEG18370)
Xb11IP-1	LOC_Os11g36070	Ox (Xb11IP-1-1A to -12A)	This Study	Kitakke	XB11IP-1 Ox lines did not change phenotype in response to Xoo	No			unknown (AT5G06440 and AT3G11720)
Xb11IP-2	LOC_Os08g05560	RNAi (Xb11IP-2 RNAi/Xa21-kit-1, -2, -4, -5, -8, and -9)	This Study	Kitakke-XA21	XB11IP-2 RNAi lines did not changephenotypes in response to Xoo	Yes			zinc finger (C3HC4-type RING finger) (AT4G01270)
Xb11IP-2	LOC_Os08g05560	Ox (Xb11IP-2 ox/Xa21-kit-2, -3, -4, -5, and -6)	This Study	Kitakke-XA21	XB11IP-2 ox lines did not change phenotypes in response to Xoo	Yes			zinc finger (C3HC4-type RING finger) (AT4G01270)
XB12	LOC_Os10g42700	RNAi	This Study	Kitakke-XA21	not tested			Lethal phenotypes in RNAi or ko lines
Xb15	LOC_Os03g60650	Ox, RNAi	Park et al., 2008	TaiPei309-XA21	XB15 ox lines decreased resistance	XA21	Negative regulator of XA21-mediated resistance		PLL4 (AT2G28890)	Development, POL and related phosphatases are dosage-sensitive regulators of meristem and organ development in Arabidopsis .Dev Biol. 2005 Sep 1;285(1):272-84.	PPL4 regulator leaf development
OsEREBP-1 (XB22IP-2)	LOC_Os02g54160	Ox (Ubi::Oserebp-1 4-3 and -2-4)	This Study	Kitakke	XB22IP-2 OX lines increased resistance	No	Positive regulator Xa21-independent resistance	Early flowering time and more tiller numbers in Ox lines	RAP 2.2 (AT3G14230)
XB24	LOC_Os01g56470	Ox	Chen et al., 2010	Kitakke	XB24 ox lines decreased resistance in response to Xoo	No	Negative regulator of Xa21-independent
XB24	LOC_Os01g56470	Ox	Chen et al., 2010	Kitakke-XA21	XB24 ox lines decreased resistance in response to Xoo	Yes	Negative regulator of XA21-mediated resistance
WAK25	LOC_Os03g12470	Ox (Wak25 ox/Xa21-kit-1,-4, and -5)	This Study	Kitakke-XA21	WAK ox lines increased resistance	Yes	Positive regulator of XA21-mediated resistance		protein kinase family (AT2G23450 and AT5G66790)
WAK25	LOC_Os03g12470	RNAi (Wak25 RNAi/Xa21-kit-5)	This Study	Kitakke-XA21	WAK RNAi lines decreased resistance	Yes	Positive regulator of XA21-mediated resistance		protein kinase family (AT2G23450 and AT5G66790)
SUB1A		Ox	This Study	LiaoGeng	SUB1A lines did not change phenotypes in response to Xoo	No
(KO, RNAi, Ox)* represent that KO=knockout Postech line, and RNAi = RNAi transgenic line, Ox = overexpression, transgenic line and red letter is tested lines for phenotype evaluation among generated lines
D. Submergence-response measurements
Gene	TIGR	Tested plant lines	Genetic background	Phenotypic evaluation	submergence responses					Developmental phenotypes from transgenic lines
name	locus ID	(KO, RNAi, Ox)*
SUB1A			LiaoGeng	increased submergence tolerance	positive regulator of submergence tolerance					Delayed seed germination in Ox lines
SUB1C	LOC_Os09g11460		M2O2	decreased submergence tolerance	negative regulator of submergence tolerance
XA21		Ox	Kitakke	XA21 did not change	no alteration in submergence response in ox lines
OsMPK5	LOC_Os03g17700	RNAi (osmpk5 ko-3)	Nipponbare	OsMPK5 RNAi lines did not change phenotype	no alteration in submergence response in RNAi lines
SAB9	LOC_Os04g58890	KO (sab9 ko S4-6, S4-7, S4-8, and S4-9)	Dongjin	SAB9 ko lines did not change phenotype	no alteration in submergence response in ko lines
SAB16	LOC_Os07g37240	KO (sab16 ko S6-1, S6-3, and S6-8)	Dongjin	SAB16 ko lines did not change phenotype	no alteration in submergence response in ko lines
SAB18	LOC_Os11g06410	Ox (Sab18 ox-1, -2,-3,-4,-5,-6,-7,-8,-9,-10,-11, and -12)	LiaoGeng	SAB18 ox lines did not change phenotypes	no alteration in submergence response in ox lines
SAB18	LOC_Os11g06410	KO (sab18 ko S9-2, S9-4, S9-5, S9-6, S9-7, S9-8 and S9-9)	Dongjin	SAB18 ko decreased elongation	SAB18ko lines decreased submergence tolerant
SAB22	LOC_Os12g06640	Ox (Sab22-2, -3, -13, -14, -15, and -18)	LiaoGeng	SAB22 ox lines did not change phenotype	no alteration in submergence response in ox lines
SAB23	LOC_Os12g32980	Ox (sab23 ox-1, 2, 3, 11, 14, 22, and 24)	LiaoGeng	SAB23 ox lines did not change phenotype	no alteration in submergence response in ox lines
SCB3	LOC_Os03g14120	Ox (Scb3 ox-1,-2,-3,-4,-22,-23,-24,-32,-52, and -53)	LiaoGeng	SCB3 ox lines did not change phenotype	no alteration in submergence response in ox lines
OsWRKY76	LOC_Os09g25060	KO (oswrky76 ko-1, -2, and -3)	Dongjin	XB10IP-2 ko did not change phenotype	no alteration in submergence response in ko lines
WAK25	LOC_Os03g12470	Ox (Wak25 ox/Xa21-kit-1,-4, and -5)	Kitakke-XA21	WAK ox did not change phenotype	no alteration in submergence response in ox lines
WAK25	LOC_Os03g12470	RNAi (Wak25 RNAi/Xa21-kit- 5)	Kitakke-XA21	WAK RNAi did not change phenotype	no alteration in submergence response in RNAi lines
(KO, RNAi, Ox)* represent that KO=knockout Postech line, and RNAi = RNAi transgenic line, Ox = overexpression, transgenic line and red letter is tested lines for phenotype evaluation among generated lines
