# Supplementary material for: Towards Establishment of a Rice Stress Response Interactome
Source: PLoS Genet. 2011 Apr 14;7(4):e1002020. doi: 10.1371/journal.pgen.1002020 (PMC3077385; doi:10.1371/journal.pgen.1002020)
Supplement: Table S9 — Analysis of GO biological process from XA21, NH1, or NRR interactome via NSF 45K array. (XLSX) [file pgen.1002020.s022.xlsx]

## Sheet: Sheet1
Table S9. Analysis of GO biological process from XA21, NH1, or NRR interactome via NSF 45K array
A. GO biological process enrichment from differentially expressed genes (DEG)* in XA21 array										C. GO biological process enrichment from differentially expressed genes (DEG)* in NH1 array											E. GO biological process enrichment from differentially expressed genes (DEG)* in NRR1 array											G. GO biological process enrichment from differentially expressed genes (DEG)* in SUB1A array
Title	pvalues*	qvalue	Totalgenes	TestGeneSize	GeneSetGeneSize	CommonGeneSize				Title	pvalues	qvalue	Totalgenes	TestGeneSize	GeneSetGeneSize	CommonGeneSize					Title	pvalues	qvalue	Totalgenes	TestGeneSize	GeneSetGeneSize	CommonGeneSize					Title	pvalues	qvalue	Totalgenes	TestGeneSize	GeneSetGeneSize	CommonGeneSize
systemic_acquired_resistance	7.38469e-07	0.000769484	41203	101	68	5				translation	2.60844e-12	2.718e-09	41203	436	275	21					carbon_utilization_by_fixation_of_carbon_dioxide	2.18173e-07	0.000227336	41203	269	9	4					response_to_abscisic_acid_stimulus	5.06826e-13	5.28113e-10	41203	496	303	24
response_to_ethylene_stimulus	9.11337e-06	0.00474807	41203	101	113	5				response_to_abscisic_acid_stimulus	2.46475e-05	0.0128413	41203	436	303	13					systemic_acquired_resistance	8.5143e-05	0.0443595	41203	269	68	5					induced_systemic_resistance,_jasmonic_acid_mediated_signaling_pathway	2.07929e-10	1.08331e-07	41203	496	15	7
defense_response_to_bacterium,_incompatible_interaction	0.00110007	0.339962	41203	101	82	3				sesquiterpenoid_biosynthetic_process	9.33663e-05	0.0324292	41203	436	23	4					flower_morphogenesis	0.000252599	0.087736	41203	269	4	2					response_to_wounding	4.53179e-09	1.57404e-06	41203	496	204	16
response_to_jasmonic_acid_stimulus	0.00130504	0.339962	41203	101	87	3				defense_response_to_bacterium,_incompatible_interaction	0.000241049	0.0627932	41203	436	82	6					aging	0.000371833	0.0968626	41203	269	93	5					ethylene_mediated_signaling_pathway	7.84113e-09	2.04261e-06	41203	496	67	10
response_to_virus	0.00354988	0.739795	41203	101	36	2				membrane_disassembly	0.00031102	0.0648166	41203	436	13	3					anthocyanin_biosynthetic_process	0.00071673	0.134508	41203	269	27	3					response_to_cold	3.02728e-08	6.30885e-06	41203	496	174	14
defense_response_to_fungus	0.00549903	0.849346	41203	101	45	2				abscisic_acid_biosynthetic_process	0.000499422	0.0867329	41203	436	35	4					fructose_metabolic_process	0.000872705	0.134508	41203	269	7	2					response_to_water_deprivation	1.2927e-07	2.24499e-05	41203	496	166	13
response_to_abscisic_acid_stimulus	0.00669759	0.849346	41203	101	303	4				toxin_catabolic_process	0.000635806	0.0946443	41203	436	65	5					response_to_ethylene_stimulus	0.000903605	0.134508	41203	269	113	5					cold_acclimation	3.30638e-07	4.92178e-05	41203	496	24	6
indole_glucosinolate_biosynthetic_process	0.007336	0.849346	41203	101	3	1				pollen_germination	0.000853169	0.111125	41203	436	18	3					induction_of_apoptosis	0.0014832	0.171722	41203	269	9	2					response_to_chitin	5.54204e-07	7.21851e-05	41203	496	41	7
shade_avoidance	0.007336	0.849346	41203	101	3	1				response_to_bacterium	0.00135823	0.157252	41203	436	21	3					reductive_pentose-phosphate_cycle	0.0014832	0.171722	41203	269	9	2					negative_regulation_of_ethylene_mediated_signaling_pathway	9.15666e-07	0.000106014	41203	496	44	7
response_to_water	0.0170345	1	41203	101	7	1				response_to_jasmonic_acid_stimulus	0.00235379	0.245265	41203	436	87	5					tricarboxylic_acid_cycle	0.00184602	0.192356	41203	269	10	2					response_to_salt_stress	1.21582e-06	0.000126688	41203	496	88	9
response_to_red_light	0.0266392	1	41203	101	11	1				response_to_heat	0.00329679	0.295079	41203	436	181	7					negative_regulation_of_ethylene_mediated_signaling_pathway	0.00299067	0.219634	41203	269	44	3					regulation_of_timing_of_transition_from_vegetative_to_reproductive_phase	2.49201e-06	0.000236061	41203	496	9	4
hyperosmotic_salinity_response	0.0295479	1	41203	101	109	2				response_to_light_stimulus	0.00339823	0.295079	41203	436	182	7					proximal/distal_pattern_formation	0.00315868	0.219634	41203	269	13	2					response_to_ethylene_stimulus	9.74582e-06	0.000846262	41203	496	113	9
copper_ion_homeostasis	0.0314066	1	41203	101	13	1				cell_surface_receptor_linked_signal_transduction	0.00393716	0.315578	41203	436	98	5					glycolysis	0.00318898	0.219634	41203	269	45	3					multicellular_organismal_development	3.63942e-05	0.00291714	41203	496	201	11
membrane_disassembly	0.0314066	1	41203	101	13	1				jasmonic_acid_biosynthetic_process	0.00425323	0.316562	41203	436	62	4					peptide_transport	0.00318898	0.219634	41203	269	45	3					calcium-mediated_signaling	6.86419e-05	0.00510892	41203	496	36	5
flavonoid_biosynthetic_process	0.0352295	1	41203	101	120	2				response_to_wounding	0.00629033	0.436968	41203	436	204	7					oligopeptide_transport	0.00329116	0.219634	41203	269	93	4					response_to_mechanical_stimulus	8.62565e-05	0.00599195	41203	496	20	4
response_to_salicylic_acid_stimulus	0.0373923	1	41203	101	124	2				nitrate_assimilation	0.00687364	0.447646	41203	436	12	2					sucrose_biosynthetic_process	0.0036693	0.219634	41203	269	14	2					trehalose_biosynthetic_process	0.000251366	0.0163702	41203	496	26	4
protein_import_into_chloroplast_stroma	0.0385145	1	41203	101	16	1				microtubule_nucleation	0.00806684	0.466981	41203	436	13	2					floral_organ_abscission	0.00421563	0.219634	41203	269	15	2					response_to_stress	0.000282431	0.0173113	41203	496	138	8
response_to_stress	0.0453464	1	41203	101	138	2				thigmotropism	0.00806684	0.466981	41203	436	13	2					negative_regulation_of_flavonoid_biosynthetic_process	0.00421563	0.219634	41203	269	15	2					gibberellic_acid_biosynthetic_process	0.000335958	0.0194482	41203	496	50	5
organ_senescence_(sensu_Magnoliophyta)	0.0479113	1	41203	101	20	1				response_to_water_deprivation	0.00872814	0.47867	41203	436	166	6					photorespiration	0.00421563	0.219634	41203	269	15	2					ethylene_biosynthetic_process	0.00103984	0.057027	41203	496	17	3
response_to_hydrogen_peroxide	0.0479113	1	41203	101	20	1				response_to_salicylic_acid_stimulus	0.0104599	0.50119	41203	436	124	5					response_to_insect	0.00421563	0.219634	41203	269	15	2					response_to_cytokinin_stimulus	0.0014274	0.0732786	41203	496	101	6
tryptophan_biosynthetic_process	0.0479113	1	41203	101	20	1				cytidine_deamination	0.0105818	0.50119	41203	436	1	1					phosphate_transport	0.00479719	0.238032	41203	269	16	2					cell_growth	0.00147682	0.0732786	41203	496	41	4
										response_to_iron_ion	0.0105818	0.50119	41203	436	1	1					pollen_germination	0.00606408	0.274729	41203	269	18	2					response_to_hydrogen_peroxide	0.00169716	0.0788883	41203	496	20	3
B. DEG lists from XA21 array										brassinosteroid_mediated_signaling	0.0168412	0.690175	41203	436	51	3					systemic_acquired_resistance,_salicylic_acid_mediated_signaling_pathway	0.00606408	0.274729	41203	269	18	2					response_to_oxidative_stress	0.0017413	0.0788883	41203	496	105	6
Locus_id	avr_log2 Xa21/TP_1day	t-test_1 day_Xa21/TP								phenylpropanoid_metabolic_process	0.0187155	0.690175	41203	436	20	2					organ_senescence_(sensu_Magnoliophyta)	0.0074662	0.311191	41203	269	20	2					cell_death	0.00201792	0.0876113	41203	496	74	5
LOC_Os04g02490.1;LOC_Os07g26100.1	4.24505	0.000177674								response_to_abiotic_stimulus	0.0187155	0.690175	41203	436	20	2					sodium_ion_transport	0.0074662	0.311191	41203	269	20	2					very-long-chain_fatty_acid_metabolic_process	0.00225211	0.0938678	41203	496	22	3
LOC_Os04g02490.1	4.23876	6.53e-07								response_to_hydrogen_peroxide	0.0187155	0.690175	41203	436	20	2					flavonoid_biosynthetic_process	0.00807955	0.317108	41203	269	120	4					abscisic_acid_mediated_signaling	0.00368935	0.146487	41203	496	122	6
N/A	4.15854	3.56e-05								tryptophan_biosynthetic_process	0.0187155	0.690175	41203	436	20	2					response_to_bacterium	0.0082168	0.317108	41203	269	21	2					regulation_of_abscisic_acid_mediated_signaling	0.00385956	0.146487	41203	496	8	2
LOC_Os01g72370.1;LOC_Os01g72370.2	2.80637	0.0256946								carotene_metabolic_process	0.0210518	0.690175	41203	436	2	1					response_to_salicylic_acid_stimulus	0.00904323	0.336537	41203	269	124	4					response_to_salicylic_acid_stimulus	0.0039952	0.146487	41203	496	124	6
LOC_Os01g28450.1	2.79068	0.000512656								folic_acid_and_derivative_metabolic_process	0.0210518	0.690175	41203	436	2	1					starch_biosynthetic_process	0.0124471	0.437466	41203	269	26	2					response_to_jasmonic_acid_stimulus	0.00407689	0.146487	41203	496	87	5
TA9270_4530;CX099998	2.64172	0.00203403								protein_kinase_cascade	0.0210518	0.690175	41203	436	2	1					fatty_acid_oxidation	0.0130148	0.437466	41203	269	2	1					cellulose_biosynthetic_process	0.00454176	0.157751	41203	496	28	3
LOC_Os12g13340.1;LOC_Os12g13340.2	2.31251	0.00582398								tRNA_transcription	0.0210518	0.690175	41203	436	2	1					glyoxysome_organization_and_biogenesis	0.0130148	0.437466	41203	269	2	1					long-day_photoperiodism,_flowering	0.00492286	0.165472	41203	496	9	2
LOC_Os12g14440.1	2.3017	0.0387881								lignin_biosynthetic_process	0.0211954	0.690175	41203	436	99	4					fatty_acid_beta-oxidation	0.0153513	0.499878	41203	269	29	2					detection_of_calcium_ion	0.00552963	0.180059	41203	496	30	3
LOC_Os07g23494.1	2.25752	0.00496777								electron_transport	0.0225422	0.711785	41203	436	323	8					carbohydrate_metabolic_process	0.0238668	0.74853	41203	269	94	3					cinnamic_acid_biosynthetic_process	0.00610473	0.181746	41203	496	10	2
AK064186	2.16584	4.94e-05								fatty_acid_biosynthetic_process	0.0247206	0.743876	41203	436	59	3					glycerol_metabolic_process	0.0255819	0.74853	41203	269	38	2					negative_regulation_of_metabolic_process	0.00610473	0.181746	41203	496	10	2
LOC_Os05g01330.1	2.13289	2.47e-05								response_to_oxidative_stress	0.025635	0.743876	41203	436	105	4					adenosine_salvage	0.0258609	0.74853	41203	269	4	1					response_to_metal_ion	0.00610473	0.181746	41203	496	10	2
LOC_Os05g50530.1;LOC_Os08g23200.1;LOC_Os11g39660.1	2.03502	0.00113195								lipid_transport	0.0264251	0.743876	41203	436	106	4					peroxisome_fission	0.0258609	0.74853	41203	269	4	1					response_to_heat	0.00658083	0.186904	41203	496	181	7
LOC_Os02g43370.1	2.03468	0.00882855								cell_cycle	0.0285454	0.743876	41203	436	25	2					ubiquitin_cycle	0.0308042	0.839366	41203	269	42	2					response_to_hypoxia	0.00663669	0.186904	41203	496	32	3
LOC_Os12g43380.1	2.00295	0.00921855								secondary_metabolic_process	0.0285454	0.743876	41203	436	25	2					gamma-aminobutyric_acid_catabolic_process	0.0322213	0.839366	41203	269	5	1					phenylpropanoid_biosynthetic_process	0.00706145	0.192826	41203	496	63	4
LOC_Os12g36830.1	1.95934	8.75e-05								lateral_root_morphogenesis	0.0307114	0.743876	41203	436	26	2					iron_ion_transport	0.0322213	0.839366	41203	269	5	1					membrane_fusion	0.00723599	0.192826	41203	496	33	3
LOC_Os12g35470.1	1.89777	2.42e-05								sulfur_metabolic_process	0.0307114	0.743876	41203	436	26	2					meristem_determinacy	0.0322213	0.839366	41203	269	5	1					response_to_absence_of_light	0.00740217	0.192826	41203	496	11	2
LOC_Os04g17660.2;LOC_Os04g17660.3	1.86243	0.00498209								RNA_methylation	0.0314113	0.743876	41203	436	3	1					RNA-mediated_gene_silencing	0.0385404	0.892424	41203	269	6	1					detection_of_ethylene_stimulus	0.010332	0.250134	41203	496	13	2
LOC_Os06g15430.1	1.86173	0.000373108								indole_glucosinolate_biosynthetic_process	0.0314113	0.743876	41203	436	3	1					photosynthetic_electron_transport_in_cytochrome_b6/f	0.0385404	0.892424	41203	269	6	1					thigmotropism	0.010332	0.250134	41203	496	13	2
LOC_Os07g32710.1	1.73821	0.00527256								mucilage_biosynthetic_process	0.0314113	0.743876	41203	436	3	1					regulation_of_cell_growth_by_extracellular_stimulus	0.0385404	0.892424	41203	269	6	1					hyperosmotic_salinity_response	0.0104115	0.250134	41203	496	109	5
LOC_Os05g39540.1	1.60764	0.0411557								shade_avoidance	0.0314113	0.743876	41203	436	3	1					thiamin_biosynthetic_process	0.0385404	0.892424	41203	269	6	1					glycerol_metabolic_process	0.0107044	0.250134	41203	496	38	3
LOC_Os06g40120.1	1.56975	0.00249725								systemic_acquired_resistance	0.0355718	0.789294	41203	436	68	3					vacuolar_protein_processing_or_maturation	0.0385404	0.892424	41203	269	6	1					response_to_sucrose_stimulus	0.0108023	0.250134	41203	496	110	5
LOC_Os05g39550.1	1.53632	0.0384131								flavonoid_biosynthetic_process	0.0390204	0.789294	41203	436	120	4					carbohydrate_biosynthetic_process	0.043913	0.984312	41203	269	51	2					cuticle_biosynthetic_process	0.0114946	0.260378	41203	496	39	3
LOC_Os04g17660.1;LOC_Os04g17660.2;LOC_Os04g17660.3	1.48065	0.0036167								detection_of_calcium_ion	0.0399889	0.789294	41203	436	30	2					response_to_zinc_ion	0.0448183	0.984312	41203	269	7	1					protein_complex_assembly	0.0119588	0.261324	41203	496	14	2
LOC_Os02g31030.1	1.47197	0.0043482								negative_regulation_of_abscisic_acid_mediated_signaling	0.0399889	0.789294	41203	436	30	2					response_to_wounding	0.0453426	0.984312	41203	269	204	4					ribosome_biogenesis_and_assembly	0.012038	0.261324	41203	496	1	1
LOC_Os01g71340.1	1.43335	0.00866148								response_to_ozone	0.0399889	0.789294	41203	436	30	2																vesicle_docking_during_exocytosis	0.0131734	0.280136	41203	496	41	3
LOC_Os06g40240.1	1.42805	7.32e-05								abscisic_acid_mediated_signaling	0.0410555	0.789294	41203	436	122	4					F. DEG lists from NRR1 array											response_to_UV-B	0.0155218	0.323475	41203	496	16	2
LOC_Os01g35330.1	1.42199	0.00681745								DNA_catabolic_process	0.0416614	0.789294	41203	436	4	1					Locus_id	Oligo_id	Annotation	log2 NH_1d xoo vs LG_1d xoo	t-test NH_1d xoo vs LG_1d xoo							response_to_high_light_intensity	0.0174527	0.356583	41203	496	17	2
LOC_Os07g16600.1	1.40771	0.00017901								flower_morphogenesis	0.0416614	0.789294	41203	436	4	1					chr06:23577868;chr08:9273159;chr10:10539	TR070070	N/A	-2.91327	0.000153238							systemic_acquired_resistance,_salicylic_acid_mediated_signaling_pathway	0.0194797	0.390344	41203	496	18	2
LOC_Os07g41410.1	1.36065	0.000143551								galactose_biosynthetic_process	0.0416614	0.789294	41203	436	4	1					LOC_Os02g20360.1;LOC_Os02g20360.2	TR070644	Tyrosine/nicotianamine aminotransferases family protein, expressed	-2.43761	0.000163885							response_to_UV	0.0210993	0.4022	41203	496	87	4
LOC_Os09g29200.1	1.33759	0.0252824								methionine_metabolic_process	0.0416614	0.789294	41203	436	4	1					LOC_Os06g29730.1	TR057738	Expressed protein	-2.20891	0.000642754							response_to_reactive_oxygen_species	0.0216002	0.4022	41203	496	19	2
LOC_Os06g29730.1	1.31501	0.00116461								mitochondrial_electron_transport,_ubiquinol_to_cytochrome_c	0.0416614	0.789294	41203	436	4	1					LOC_Os07g41410.1	TR050002	Expressed protein	-2.18787	0.000232705							response_to_light_stimulus	0.0233973	0.4022	41203	496	182	6
LOC_Os07g04930.1	1.29961	0.0226369																			LOC_Os02g20360.1	TR036451	Tyrosine/nicotianamine aminotransferases family protein, expressed	-2.07831	6.9e-05							photomorphogenesis	0.0235571	0.4022	41203	496	90	4
LOC_Os03g43100.1	1.2996	0.000991476								D. DEG lists from NH1 array											LOC_Os01g72370.1;LOC_Os01g72370.2	TR034916	Helix-loop-helix DNA-binding domain containing protein, expressed	-1.75644	0.0180701							phenylpropanoid_metabolic_process	0.0238117	0.4022	41203	496	20	2
LOC_Os07g34720.1	1.26752	0.000830466								Locus_id	Oligo_id	Annotation	log2 NH_1d xoo vs LG_1d xoo	t-test NH_1d xoo vs LG_1d xoo							LOC_Os09g13440.1	TR059743	Expressed protein	-1.74367	0.000522534							amino_acid_catabolic_process	0.0239313	0.4022	41203	496	2	1
LOC_Os04g34490.1	1.26426	0.00422102								LOC_Os08g07080.1	TR051082	Terpene synthase family, metal binding domain containing protein, expressed	3.70212	2.57e-05							LOC_Os06g19444.1;LOC_Os06g19444.2	TR057213	CCT motif family protein, expressed	-1.61839	0.00608193							asparagine_biosynthetic_process	0.0239313	0.4022	41203	496	2	1
LOC_Os02g10780.1	1.25821	0.00324309								N/A	TR070096	N/A	3.4827	2.95e-05							LOC_Os01g22900.1;LOC_Os01g22900.2	TR031500	Beta-fructofuranosidase, putative, expressed	-1.57882	0.013579							carotene_metabolic_process	0.0239313	0.4022	41203	496	2	1
LOC_Os07g23494.1	1.24776	0.00158052								LOC_Os01g09800.1	TR030664	Regulatory protein NPR1, putative, expressed	3.40306	3.37e-06							LOC_Os01g01840.1	TR030059	Helix-loop-helix DNA-binding domain containing protein, expressed	-1.57286	0.00895181							myo-inositol_biosynthetic_process	0.0239313	0.4022	41203	496	2	1
LOC_Os02g39610.1	1.24499	0.00383774								LOC_Os07g16600.1	TR048560	Expressed protein	3.20166	0.000353192							chr07:22396574;chr08:9273434;chr10:10539	TR070069	N/A	-1.48023	0.00069889							peptide_cross-linking_via_L-cystine	0.0239313	0.4022	41203	496	2	1
LOC_Os06g28600.1	1.23272	0.000679683								LOC_Os04g04050.1	TR044014	Hypothetical protein	3.00958	0.000784231							LOC_Os09g13440.1;LOC_Os09g13440.2	TR072494	Expressed protein	-1.45687	0.000963409							response_to_desiccation	0.0261815	0.433033	41203	496	93	4
LOC_Os01g51570.1	1.22624	0.0228612								LOC_Os12g14440.1	TR065408	Expressed protein	2.85033	0.00238102							LOC_Os03g47610.1	TR071152	Thiamine biosynthesis protein thiC, putative, expressed	-1.40209	0.0188577							histone_deacetylation	0.0284976	0.463976	41203	496	22	2
LOC_Os01g28500.1;LOC_Os01g28500.2	1.22323	0.00132444								LOC_Os12g37260.1	TR066607	Lipoxygenase 2.1, chloroplast precursor, putative, expressed	2.81457	0.00130893							LOC_Os06g40640.1	TR058352	Fructose-bisphosphate aldolase, cytoplasmic isozyme 1, putative, expressed	-1.3972	0.00615023							phosphorylation	0.0309672	0.496427	41203	496	23	2
LOC_Os10g40934.10;LOC_Os10g40934.1;LOC_Os10g40934.2;LOC_Os10g40934.3;LOC_Os10g40934.4	1.17906	0.00303723								LOC_Os06g15430.1	TR057017	Expressed protein	2.66118	2.05e-05							LOC_Os09g19380.1	TR060074	Senescence-induced receptor-like serine/threonine-protein kinaseprecursor, putative, expressed	-1.39523	0.00022258							fatty_acid_biosynthetic_process	0.0343155	0.52314	41203	496	59	3
LOC_Os06g05230.1	1.16746	0.000828524								LOC_Os12g02470.1	TR064638	Retrotransposon protein, putative, Ty1-copia subclass	2.49924	0.000329245							LOC_Os06g29740.1	TR057739	F-box domain containing protein	-1.38033	0.00567409							anti-apoptosis	0.0356817	0.52314	41203	496	3	1
N/A	1.16074	0.0171456								LOC_Os11g02540.1	TR067234	WRKY DNA binding domain containing protein, expressed	2.4341	3.94e-05							LOC_Os09g19390.1	TR060075	Leucine Rich Repeat family protein, expressed	-1.37248	0.00725699							methylglyoxal_catabolic_process_to_D-lactate	0.0356817	0.52314	41203	496	3	1
LOC_Os01g65100.1;LOC_Os01g65100.2;LOC_Os01g65100.3	1.15329	0.0164043								LOC_Os10g37160.1	TR055474	Transposon protein, putative, unclassified, expressed	2.42413	3.04e-05							LOC_Os01g37910.1;LOC_Os01g37910.2	TR032287	Vacuolar processing enzyme, gamma-isozyme precursor, putative, expressed	-1.34885	0.00272678							nonphotochemical_quenching	0.0356817	0.52314	41203	496	3	1
LOC_Os12g12130.1	1.0971	0.000263429								LOC_Os12g43380.1	TR067061	Thaumatin-like protein precursor, putative, expressed	2.35738	0.00133147							LOC_Os05g43170.1	TR063885	Calreticulin-3 precursor, putative, expressed	-1.29567	0.001385							positive_regulation_of_protein_kinase_activity	0.0356817	0.52314	41203	496	3	1
LOC_Os04g16780.1	1.07692	0.00970137								LOC_Os03g47280.1	TR042431	VQ motif family protein, expressed	2.33181	0.00104817							LOC_Os01g28500.1;LOC_Os01g28500.2	TR031796	Pathogenesis-related protein PRMS precursor, putative, expressed	-1.27654	0.00342074							RNA_processing	0.0358086	0.52314	41203	496	60	3
AK105188	1.06827	0.00902997								LOC_Os04g27020.1	TR045097	Cytochrome P450 family protein	2.27759	7.7e-05							LOC_Os10g10130.1;LOC_Os10g10130.2;LOC_Os	TR072062	Calcium binding EGF domain containing protein, expressed	-1.2625	0.0241014							response_to_nematode	0.0361479	0.52314	41203	496	25	2
AK058841	1.05296	0.00146336								LOC_Os06g32674.1	TR057869	Hypothetical protein	2.26934	0.0175058							LOC_Os11g12340.1;LOC_Os11g12340.2	TR067930	NB-ARC domain containing protein, expressed	-1.24499	0.00065139							microtubule-based_process	0.0388544	0.554607	41203	496	26	2
LOC_Os07g35560.1;LOC_Os07g35560.2;LOC_Os07g35560.3	1.05239	0.000121139								LOC_Os03g30190.1	TR041371	Retrotransposon protein, putative, unclassified	2.24824	0.00019926							N/A	TR062798	N/A	-1.23469	0.000155955							amino_acid_transport	0.0437658	0.586634	41203	496	65	3
LOC_Os12g12090.1	1.05002	0.00251545								LOC_Os11g04030.1;LOC_Os11g04030.2;LOC_Os	TR073135	Major facilitator superfamily antiporter, putative, expressed	2.24327	1.47e-05							LOC_Os02g14250.1;LOC_Os02g32170.1;LOC_Os	TR070620	HAT family dimerisation domain containing protein;hAT family dimerisation domain containing protein;BED zinc finger family protein;hAT family dimerisation domain containing protein	-1.23327	0.00283102							activation_of_MAPK_activity_during_osmolarity_sensing	0.047291	0.586634	41203	496	4	1
LOC_Os03g17790.1	1.03309	0.0299226								CX099998	TR039275	Hypothetical protein OSJNBa0090O10.26 related cluster;Hypothetical protein OSJNBa0090O10.26 related cluster	2.23925	0.00240267							LOC_Os10g10130.1;LOC_Os10g10130.2;LOC_Os	TR072063	Calcium binding EGF domain containing protein, expressed	-1.23226	0.0124272							carbohydrate_transport	0.047291	0.586634	41203	496	4	1
LOC_Os01g21740.1	1.02728	0.00164398								LOC_Os01g38650.1	TR032331	Expressed protein	2.22372	3.23e-06							LOC_Os09g18594.1	TR060050	Protein kinase domain containing protein, expressed	-1.22572	0.0107891							epoxygenase_P450_pathway	0.047291	0.586634	41203	496	4	1
AF323612	1.02312	0.0372791								LOC_Os12g35470.1	TR066491	Expressed protein	2.19784	0.000468315							LOC_Os01g02780.1	TR030125	TAK33, putative, expressed	-1.22064	0.000685578							flower_morphogenesis	0.047291	0.586634	41203	496	4	1
LOC_Os10g39680.1	1.01799	0.0306544								LOC_Os08g04230.1	TR050884	33 kDa secretory protein, putative, expressed	2.14292	0.000468305							LOC_Os06g19444.1;LOC_Os06g19444.2	TR057212	CCT motif family protein, expressed	-1.21993	0.00556543							folic_acid_and_derivative_biosynthetic_process	0.047291	0.586634	41203	496	4	1
LOC_Os07g48020.1	1.01468	0.0401437								LOC_Os12g02450.1	TR064637	WRKY DNA binding domain containing protein	2.12542	0.00106669							LOC_Os07g35560.1;LOC_Os07g35560.2;LOC_Os	TR071735	Glycosyl hydrolases family 17 protein, expressed	-1.21901	0.00152883							glycerol-3-phosphate_transport	0.047291	0.586634	41203	496	4	1
N/A	0.997589	0.000708787								LOC_Os11g02530.1;LOC_Os12g02450.1	TR073123	WRKY DNA binding domain containing protein, expressed;WRKY DNA binding domain containing protein	2.10062	4.48e-05							LOC_Os04g49450.1;LOC_Os04g49450.2	TR046718	Myb-like DNA-binding domain, SHAQKYF class family protein, expressed	-1.20391	0.00727478							gynoecium_development	0.047291	0.586634	41203	496	4	1
LOC_Os03g32490.1	0.996411	0.014802								AK112088	TR067297	N/A	2.09543	0.00045063							LOC_Os12g42850.1;LOC_Os12g42850.2;LOC_Os	TR073102	Amino acid permease family protein, putative, expressed	-1.19914	0.00861087							sepal_formation	0.047291	0.586634	41203	496	4	1
LOC_Os03g60580.1	0.979054	0.0110863								LOC_Os01g14250.1	TR031010	Hypothetical protein	2.05382	0.00547535							LOC_Os04g41960.1	TR046123	NADP-dependent oxidoreductase P1, putative, expressed	-1.19039	0.0312862							stamen_formation	0.047291	0.586634	41203	496	4	1
LOC_Os10g34930.1	0.974094	0.0209785								LOC_Os01g01840.1	TR030059	Helix-loop-helix DNA-binding domain containing protein, expressed	2.03254	0.000204151							LOC_Os03g46440.1;LOC_Os03g46440.2;LOC_Os	TR071145	BTB/POZ domain containing protein, expressed	-1.18615	0.0033634							stamen_morphogenesis	0.047291	0.586634	41203	496	4	1
LOC_Os03g56160.1	0.964775	0.0494221								LOC_Os12g13800.1	TR065376	Caffeic acid 3-O-methyltransferase, putative	2.00483	0.000833458							LOC_Os08g26230.1;LOC_Os08g26230.2;LOC_Os	TR071917	Expressed protein	-1.18214	0.000850553							systemic_acquired_resistance	0.0489268	0.599785	41203	496	68	3
LOC_Os03g08999.1	0.960948	0.011106								LOC_Os12g36880.1	TR066583	Pathogenesis-related protein Bet v I family protein, expressed	1.9967	3.77e-06							LOC_Os08g09840.1	TR051275	HAT family dimerisation domain containing protein	-1.17757	0.00525574
LOC_Os03g04080.1	0.949698	0.000841372								LOC_Os06g28600.1	TR057670	Hypothetical protein	1.99326	0.000784077							LOC_Os09g25070.1;LOC_Os09g25070.2	TR072527	WRKY DNA binding domain containing protein, expressed	-1.17178	0.0269787							H. DEG lists from SUB1A array
LOC_Os08g39840.1	0.944489	0.00305973								LOC_Os08g35160.1;LOC_Os08g35160.2	TR052726	DnaJ domain containing protein, expressed	1.99112	7.17e-05							LOC_Os01g18630.1;LOC_Os01g18630.2	TR070205	Aspartic proteinase precursor, putative, expressed	-1.14608	0.00820349							Locus_id	Oligo_id	Annotation	log2 NH_1d xoo vs LG_1d xoo	t-test NH_1d xoo vs LG_1d xoo
LOC_Os03g59190.1;LOC_Os07g09760.1;LOC_Os11g29960.1;LOC_Os11g36100.1	0.944209	0.00875189								LOC_Os07g48050.1	TR050504	Peroxidase 2 precursor, putative, expressed	1.9694	6.39e-05							LOC_Os10g41550.1	TR055803	Glycosyl hydrolase family 14 protein, expressed	-1.14388	0.00689336							TR038233	LOC_Os02g47470.1;LOC_Os02g47470.2	Cytochrome P450 family protein, expressed	4.88071	4.28e-06
LOC_Os09g09830.1	0.944029	0.00684799								LOC_Os09g27580.1;LOC_Os09g27580.2;LOC_Os	TR060602	Potassium uptake protein, expressed	1.9689	0.00167227							LOC_Os09g27580.1;LOC_Os09g27580.2;LOC_Os	TR060602	Potassium uptake protein, expressed	-1.14163	0.00655523							TR046406	N/A	N/A	4.80605	7.55e-07
LOC_Os11g02540.1	0.924703	0.000412782								N/A	TR054378	N/A	1.93747	0.000113204							LOC_Os12g10740.1	TR065206	Leucine Rich Repeat family protein, expressed	-1.13728	0.0273302							TR043088	LOC_Os03g55680.1	Hypothetical protein	4.40617	0.000103105
LOC_Os07g34990.1	0.92469	0.000214547								LOC_Os01g35330.1	TR032142	Expressed protein	1.91898	0.0150561							LOC_Os02g02120.1	TR035182	Wall-associated kinase 3, putative, expressed	-1.13558	0.00314785							TR038607	LOC_Os02g52040.1	Phosphate-induced protein 1, putative, expressed	4.04386	0.00010938
N/A	0.915359	0.00165979								LOC_Os12g36850.1;LOC_Os12g36850.2	TR066580	Pathogenesis-related protein Bet v I family protein, expressed	1.8941	0.00318637							LOC_Os04g15690.1	TR044563	DSBA-like thioredoxin domain containing protein, expressed	-1.13414	0.000307835							TR042900	LOC_Os03g53020.1	Helix-loop-helix DNA-binding domain containing protein, expressed	3.91068	5.59e-05
LOC_Os02g08080.1	0.909418	0.0052879								LOC_Os06g13390.1	TR056902	SAM dependent carboxyl methyltransferase family protein	1.88798	7.2e-05							LOC_Os07g04180.1	TR047730	Amino acid permease 6, putative, expressed	-1.1317	0.0049716							TR061052	LOC_Os09g35010.1	AP2 domain containing protein, expressed	3.8134	1.06e-05
LOC_Os03g18850.1	0.904992	0.00944931								LOC_Os02g33330.1	TR037219	B-type cyclin, putative, expressed	1.87802	0.000343731							LOC_Os01g58020.1;LOC_Os05g35330.1;LOC_Os	TR072742	Ribulose bisphosphate carboxylase large chain precursor, putative, expressed;Ribulose bisphosphate carboxylase large chain precursor, putative;Ribulose bisphosphate carboxylase large chain precursor, putative	-1.13135	0.00102527							TR031595	LOC_Os01g24710.1;LOC_Os01g24710.2;LOC_Os01g24710.3	Salt stress-induced protein, putative, expressed	3.80842	4.15e-05
LOC_Os01g16660.1;LOC_Os08g14880.1;LOC_Os08g14880.2;LOC_Os08g14880.3	0.904586	0.000641064								LOC_Os01g70390.1	TR034759	Expressed protein	1.87148	0.00177604							LOC_Os08g44850.1	TR053446	C2 domain-containing protein, putative, expressed	-1.10551	0.00174799							TR036022	LOC_Os02g13620.1	Hypothetical protein	3.66685	0.00211835
LOC_Os10g24170.1	0.898349	7.05e-05								LOC_Os09g13440.1	TR059743	Expressed protein	1.86475	5.42e-05							LOC_Os06g39730.1;LOC_Os10g21280.1;LOC_Os	TR072083	Ribulose bisphosphate carboxylase large chain, catalytic domain containing protein;Ribulose bisphosphate carboxylase large chain precursor, putative, expressed;Ribulose bisphosphate carboxylase large chain precursor, putative	-1.10294	0.000119793							TR036022	LOC_Os02g13620.1	Hypothetical protein	3.66685	0.00211835
LOC_Os11g37960.1	0.874093	0.000810243								LOC_Os11g39370.1;LOC_Os11g39370.2	TR073245	BRASSINOSTEROID INSENSITIVE 1-associated receptor kinase 1 precursor, putative, expressed	1.82941	0.012782							LOC_Os02g14440.1;LOC_Os02g14440.2	TR070621	Cationic peroxidase 1 precursor, putative, expressed	-1.10051	0.00585492							TR038605	LOC_Os02g52010.1	Phi-1-like phosphate-induced protein, putative, expressed	3.66363	1.16e-07
LOC_Os09g04310.1	0.870643	0.0155177								LOC_Os03g62200.1	TR043626	Ammonium transporter 2, putative, expressed	1.8276	0.000133431							LOC_Os04g55710.1	TR071562	Transposon protein, putative, unclassified, expressed	-1.09985	0.00105235							TR032531	LOC_Os01g41420.1	Transmembrane amino acid transporter protein, expressed	3.54267	0.000225083
LOC_Os12g16720.1	0.867516	0.00488812								LOC_Os04g09900.1;LOC_Os04g09900.3	TR044284	Terpene synthase, N-terminal domain containing protein, expressed	1.82197	0.000106561							LOC_Os07g01760.1;LOC_Os07g01760.2;LOC_Os	TR071593	Alanine aminotransferase 2, putative, expressed	-1.08046	0.00472615							TR037981	LOC_Os02g44230.1;LOC_Os02g44230.2;LOC_Os02g44230.3	Trehalose-phosphatase family protein, expressed	3.52842	4.81e-05
LOC_Os06g38660.1	0.866387	0.00786457								LOC_Os09g25060.1	TR060411	WRKY DNA binding domain containing protein, expressed	1.78439	0.000165781							LOC_Os08g26230.1;LOC_Os08g26230.2;LOC_Os	TR052126	Expressed protein	-1.07763	0.00159942							TR058813	LOC_Os06g46980.1	Expressed protein	3.51511	1.17e-05
LOC_Os12g13350.1	0.865614	0.0251583								LOC_Os03g17380.1	TR040469	Hypothetical protein	1.76467	0.00026067							LOC_Os01g38229.1;LOC_Os01g38229.2;LOC_Os	TR032305	Peptidyl-prolyl cis-trans isomerase, FKBP-type family protein, expressed	-1.07743	0.00114228							TR046641	LOC_Os04g48350.1	CRT/DRE binding factor 1, putative, expressed	3.51351	3.33e-06
LOC_Os05g04700.1	0.86284	0.00051861								LOC_Os02g44260.1	TR037984	Zinc-binding protein, putative	1.75934	0.00828683							LOC_Os02g06640.1;LOC_Os02g06640.2	TR070576	Polyubiquitin containing 7 ubiquitin monomers, putative, expressed	-1.06372	0.00085647							TR047298	LOC_Os04g57200.1	Heavy metal-associated domain containing protein, expressed	3.27309	2.98e-05
LOC_Os04g08630.1	0.859175	0.000764008								LOC_Os12g09700.1	TR065139	Jasmonate-induced protein, putative, expressed	1.75202	0.0116965							LOC_Os09g29200.1	TR060734	Glutathione S-transferase, N-terminal domain containing protein, expressed	-1.05684	0.000640236							TR050524	LOC_Os07g48280.1;LOC_Os07g48280.2;LOC_Os07g48280.3	Expressed protein	3.22324	5.52e-05
LOC_Os09g23590.1	0.857336	0.0421647								LOC_Os08g07470.1	TR051107	Hypothetical protein	1.70653	0.000693584							LOC_Os01g15470.1;LOC_Os01g15470.2;LOC_Os	TR070188	Serine/threonine-protein kinase RLCKVII, putative, expressed	-1.05266	0.00288514							TR032427	LOC_Os01g40070.1	Expressed protein	3.20957	4.55e-06
LOC_Os03g30190.1	0.855556	0.00565754								LOC_Os01g13590.1	TR030961	Isoflavone reductase IRL, putative	1.69434	0.00359675							LOC_Os01g03820.1	TR030205	C2 domain containing protein, expressed	-1.04919	0.0172111							TR044930	LOC_Os04g23550.1	Helix-loop-helix DNA-binding domain containing protein, expressed	3.04089	7.81e-05
LOC_Os10g40934.10;LOC_Os10g40934.1;LOC_Os10g40934.2;LOC_Os10g40934.3;LOC_Os10g40934.4	0.85429	0.00883726								LOC_Os04g57750.1	TR047349	Plastocyanin-like domain containing protein, expressed	1.69138	0.00728021							LOC_Os03g03720.1;LOC_Os03g03720.2	TR039381	Glyceraldehyde-3-phosphate dehydrogenase B, chloroplast precursor, putative, expressed	-1.04445	0.0336163							TR042431	LOC_Os03g47280.1	VQ motif family protein, expressed	3.022	4.05e-06
LOC_Os01g63389.1;LOC_Os01g64949.1	0.844178	0.00471091								LOC_Os09g13460.1	TR059745	Hypothetical protein	1.66973	0.000389607							LOC_Os02g43860.1;LOC_Os02g43860.2	TR070748	Amino acid transporter, putative, expressed	-1.04365	0.00621765							TR035680	LOC_Os02g08440.1;LOC_Os02g08440.2;LOC_Os02g08440.3;LOC_Os02g08440.4	WRKY transcription factor, putative, expressed	3.00859	0.000356106
LOC_Os11g37970.1	0.840961	0.0285902								LOC_Os01g58100.1	TR033807	Common central domain of tyrosinase family protein	1.66924	0.00333454							LOC_Os11g39370.1;LOC_Os11g39370.2	TR073245	BRASSINOSTEROID INSENSITIVE 1-associated receptor kinase 1 precursor, putative, expressed	-1.04181	0.0409323							TR046259	LOC_Os04g43680.1	Myb-related protein Myb4, putative, expressed	2.99648	7.74e-06
LOC_Os07g08840.1	0.839775	0.0134862								LOC_Os01g18800.1;LOC_Os01g18800.2;LOC_Os	TR070208	CBL-interacting serine/threonine-protein kinase 1, putative, expressed	1.65667	0.00143434							LOC_Os03g46440.1	TR042372	BTB/POZ domain containing protein, expressed	-1.03721	0.00475587							TR030621	LOC_Os01g09220.1	Transposon protein, putative, CACTA, En/Spm sub-class, expressed	2.94882	0.00201702
LOC_Os06g01450.1	0.836096	0.0126743								LOC_Os06g29730.1	TR057738	Expressed protein	1.63887	0.000227634							LOC_Os07g05820.1;LOC_Os07g05820.3	TR047856	Expressed protein	-1.03291	0.00453454							TR033570	LOC_Os01g55160.1	Expressed protein	2.94101	0.000121357
LOC_Os10g31330.1;LOC_Os10g31330.2;LOC_Os10g31330.3	0.836011	0.00593008								LOC_Os12g36830.1	TR066578	Pathogenesis-related protein 10, putative, expressed	1.62463	0.00330333							LOC_Os08g07080.1	TR051082	Terpene synthase family, metal binding domain containing protein, expressed	-1.02679	0.00537898							TR043492	LOC_Os03g60560.1	Zinc finger, C2H2 type family protein, expressed	2.94097	1.17e-05
LOC_Os01g57950.1;LOC_Os04g16780.1	0.818568	0.00525475								LOC_Os10g41190.1;LOC_Os10g41190.2	TR055770	Hexose carrier protein HEX6, putative, expressed	1.62225	0.00886592							LOC_Os09g36680.1	TR061145	Ribonuclease T2 family protein, expressed	-1.02395	0.0158933							TR049740	LOC_Os07g38170.1	Remorin, C-terminal region family protein, expressed	2.93345	0.000211373
LOC_Os10g28350.1	0.816907	7e-05								LOC_Os01g28450.1	TR031791	Pathogenesis-related protein PRB1-3 precursor, putative, expressed	1.61947	1.39e-05							LOC_Os01g46720.1	TR070315	Protein kinase domain containing protein, expressed	-1.02193	0.016371							TR043466	LOC_Os03g60210.1	Expressed protein	2.92279	3.22e-05
LOC_Os02g32520.1;LOC_Os02g32520.2	0.812253	0.000300782								LOC_Os03g56160.1	TR043127	Lectin receptor kinase 7, putative, expressed	1.61311	0.00187244							LOC_Os05g30500.1	TR063037	Expressed protein	-1.02089	0.00261634							TR037178	LOC_Os02g32590.1	Heat stress transcription factor A3, putative, expressed	2.90168	4.99e-05
LOC_Os01g14900.1	0.803261	0.00116794								LOC_Os09g27560.1	TR060600	Hypothetical protein	1.61296	0.00145783							LOC_Os05g34270.1	TR063308	Protein kinase domain containing protein, expressed	-1.01778	0.00262607							TR039211	LOC_Os03g01740.1	Expressed protein	2.77496	7.21e-05
LOC_Os01g68300.1	0.798492	0.019953								LOC_Os03g03810.1	TR039389	Gamma-thionin PPT precursor, putative, expressed	1.58176	0.0096127							LOC_Os11g46810.1	TR069922	Protein kinase domain containing protein	-1.01768	0.000395214							TR038846	LOC_Os02g54890.1	NAD dependent epimerase/dehydratase family protein, expressed	2.77469	2.67e-05
LOC_Os01g42860.1	0.79773	0.00864792								LOC_Os06g29740.1	TR057739	F-box domain containing protein	1.58122	0.00103709							LOC_Os09g13460.1	TR059745	Hypothetical protein	-1.01061	2.19e-05							TR038922	LOC_Os02g55890.1	Pyrophosphate-energized vacuolar membrane proton pump, putative, expressed	2.67686	4.67e-06
LOC_Os07g31570.1	0.797169	0.00627324								N/A	TR049506	N/A	1.57995	3.08e-05							LOC_Os11g11960.1;LOC_Os11g12240.1	TR073176	NBS-LRR type disease resistance protein, putative, expressed;NB-ARC domain containing protein, expressed	-1.00802	0.0034322							TR063119	LOC_Os05g31620.1	EF hand family protein, expressed	2.64959	5.85e-05
LOC_Os10g39140.1;LOC_Os10g39140.2;LOC_Os10g39140.3	0.795465	0.021597								chr07:20209417	TR049430	N/A	1.57617	2.83e-05							LOC_Os04g32950.1;LOC_Os04g32950.2;LOC_Os	TR071405	Calnexin precursor, putative, expressed	-1.00253	0.0361535							TR049586	LOC_Os07g36170.1;LOC_Os07g36170.2	Chitin-inducible gibberellin-responsive protein 1, putative, expressed	2.64822	3.73e-06
LOC_Os07g48010.1	0.793619	0.0143169								LOC_Os03g20380.1;LOC_Os03g20380.2;LOC_Os	TR071015	CIPK-like protein 1, putative, expressed	1.57522	0.00331281							LOC_Os02g10700.1	TR035828	Leucine Rich Repeat family protein, expressed	-1.00121	0.00106603							TR040708	LOC_Os03g20090.1	Myb-like DNA-binding domain containing protein, expressed	2.63413	5.78e-05
LOC_Os10g03960.1	0.790478	0.00167465								LOC_Os10g39710.1	TR055651	Strictosidine synthase family protein, expressed	1.56762	2.05e-06							LOC_Os07g12890.1;LOC_Os07g12890.2	TR048352	ZIP zinc/iron transport family protein, expressed	-0.999554	0.0043849							TR047692	LOC_Os07g03680.1	SCP-like extracellular protein	2.62169	0.00123208
LOC_Os12g38064.1;LOC_Os12g38064.2	0.784134	0.00798466								LOC_Os08g24780.1	TR052040	Protein kinase domain containing protein	1.56126	0.00258368							LOC_Os08g17390.1	TR051705	Expressed protein	-0.998647	0.0135111							TR047692	LOC_Os07g03680.1	SCP-like extracellular protein	2.62169	0.00123208
LOC_Os01g48620.1	0.78339	0.00176485								AK059202	TR067816	N/A	1.55575	0.000675309							LOC_Os04g29790.1	TR045250	Hypothetical protein	-0.99643	0.00135091							TR033719	C72547	N/A	2.56056	0.000128613
LOC_Os03g46070.1	0.781853	0.00874063								LOC_Os10g39680.1	TR055649	Acidic 27 kDa endochitinase precursor, putative, expressed	1.55073	0.000103927							LOC_Os06g38450.1	TR058202	Papain family cysteine protease containing protein, expressed	-0.990067	0.00120263							TR033190	LOC_Os01g50420.1	Protein kinase domain containing protein, expressed	2.55943	0.000164092
LOC_Os12g36850.1;LOC_Os12g36850.2	0.779464	0.0178829								LOC_Os04g49210.1	TR046699	Oxidoreductase, 2OG-Fe oxygenase family protein, expressed	1.54403	0.00143628							LOC_Os01g36950.1;LOC_Os01g36950.2;LOC_Os	TR032230	Expressed protein	-0.986424	0.00494941							TR049682	LOC_Os07g37320.1	Glucose transporter, putative, expressed	2.5526	0.000150142
LOC_Os01g58280.1	0.77575	0.0235146								LOC_Os03g10100.1	TR039860	Sugar transporter family protein, expressed	1.53672	0.000596338							LOC_Os09g25060.1	TR060411	WRKY DNA binding domain containing protein, expressed	-0.981837	4.52e-05							TR034915	LOC_Os01g72360.1	Expressed protein	2.5513	2.62e-05
LOC_Os12g24320.1	0.775448	0.00113721								LOC_Os07g45340.1	TR050300	Hypothetical protein	1.5352	0.0342307							LOC_Os12g19030.1	TR065658	Copine, putative, expressed	-0.980496	0.0332885							TR046638	LOC_Os04g48290.1	MATE efflux protein, putative, expressed	2.54355	1.14e-05
LOC_Os04g58270.1	0.775253	0.00390359								TA56857_4530	TR042980	N/A	1.52054	0.00019937							LOC_Os01g19150.1;LOC_Os01g19150.2;LOC_Os	TR070214	Shaggy-related protein kinase NtK-1, putative, expressed	-0.978233	0.00545687							TR040500	LOC_Os03g17700.1	Mitogen-activated protein kinase, putative, expressed	2.51593	0.000108947
LOC_Os10g01060.1	0.773927	0.00299281								LOC_Os11g06200.1	TR067488	Hypothetical protein	1.51563	0.00235148							LOC_Os10g34400.1;LOC_Os10g34400.2	TR072141	Expressed protein	-0.975277	0.0222989							TR038617	LOC_Os02g52210.1	Zinc finger, C3HC4 type family protein, expressed	2.51182	1.15e-05
LOC_Os01g50100.1	0.773293	0.0299595								LOC_Os10g39140.1;LOC_Os10g39140.2;LOC_Os	TR072181	Oxidoreductase, 2OG-Fe oxygenase family protein, expressed	1.51498	0.00134242							LOC_Os03g10880.1	TR039929	Transposon protein, putative, Mutator sub-class, expressed	-0.970506	0.00488837							TR046894	LOC_Os04g52090.1	AP2 domain containing protein, expressed	2.50713	8.6e-06
LOC_Os01g73940.1	0.769669	0.002778								LOC_Os08g33740.1	TR052617	Glycosyltransferase, putative, expressed	1.51132	0.00192631							LOC_Os12g36110.1	TR066528	Calmodulin-binding protein, putative, expressed	-0.964757	0.0363633							TR038550	LOC_Os02g51350.1	Kelch repeat-containing F-box family protein, putative, expressed	2.50539	0.000733969
LOC_Os04g04050.1	0.769002	0.000760348								LOC_Os01g64840.1	TR034329	Eukaryotic aspartyl protease family protein, expressed	1.5065	0.00732762							LOC_Os12g39420.1;LOC_Os12g39420.2;LOC_Os	TR073078	Xanthine/uracil permease family protein, expressed	-0.955327	0.0486558							TR034890	LOC_Os01g72100.1	Polcalcin, putative, expressed	2.48514	3.46e-05
LOC_Os06g25010.1	0.764229	5.67e-05								LOC_Os03g38790.1	TR041826	Uncharacterised protein family containing protein, expressed	1.50361	0.000683861							LOC_Os04g42480.1	TR046162	Nodulation receptor kinase precursor, putative, expressed	-0.953427	0.000155368							TR035284	LOC_Os02g03280.1;LOC_Os02g03280.2;LOC_Os02g03280.3	Bax inhibitor-1, putative, expressed	2.47423	0.000794237
LOC_Os03g45280.1	0.756214	0.036796								LOC_Os08g04500.1	TR050905	Terpene synthase family, metal binding domain containing protein, expressed	1.48708	4.74e-05							LOC_Os03g28940.1	TR041295	ZIM motif family protein, expressed	-0.952138	0.0310506							TR060281	LOC_Os09g22410.2	Pyruvate kinase, putative, expressed	2.47316	0.00268186
LOC_Os03g19290.1	0.75069	0.0446579								LOC_Os04g27340.1	TR045109	Terpene synthase family, metal binding domain containing protein, expressed	1.48521	0.000294331							LOC_Os06g40360.1;LOC_Os06g40360.2	TR058331	Leucine Rich Repeat family protein, expressed	-0.944743	0.00480357							TR034377	LOC_Os01g65370.1	Myb-like DNA-binding domain containing protein	2.46483	0.000226294
LOC_Os03g08490.1	0.745929	0.00159381								LOC_Os12g16720.1	TR065527	Cytochrome P450 family protein, expressed	1.46719	0.00116862							LOC_Os11g03230.1;LOC_Os12g02980.1	TR072916	GDA1/CD39 family protein, expressed;GDA1/CD39 family protein, expressed	-0.94344	0.00603693							TR043501	LOC_Os03g60650.1	Protein phosphatase 2C family protein, putative, expressed	2.45965	2.47e-05
LOC_Os06g44160.1	0.742378	0.0111182								LOC_Os06g34730.1	TR057976	Expressed protein	1.46384	0.00654466							LOC_Os11g42970.1	TR069699	Plant integral membrane protein TIGR01569 containing protein, expressed	-0.94065	0.000343708							TR040430	LOC_Os03g16950.1	33 kDa secretory protein, putative, expressed	2.45838	0.000875521
LOC_Os09g38110.1	0.74133	0.0123544								LOC_Os12g12090.1	TR065264	Expressed protein	1.45802	0.00384976							LOC_Os05g05940.1	TR061786	Rubber elongation factor protein containing protein, expressed	-0.940148	0.00238543							TR040430	LOC_Os03g16950.1	33 kDa secretory protein, putative, expressed	2.45838	0.000875521
LOC_Os09g27520.1	0.739139	0.00686711								LOC_Os09g25070.2	TR060412	WRKY DNA binding domain containing protein, expressed	1.4509	0.00728193							LOC_Os04g57200.1	TR047298	Heavy metal-associated domain containing protein, expressed	-0.939507	0.00482651							TR033811	LOC_Os01g58140.1	Expressed protein	2.45753	0.00017235
LOC_Os09g39650.1	0.736626	0.00116762								LOC_Os04g39320.1;LOC_Os04g39320.3;LOC_Os	TR071438	Expressed protein	1.44244	0.00196613							LOC_Os02g49800.1	TR038426	Eukaryotic aspartyl protease family protein, expressed	-0.938691	0.0344169							TR034039	LOC_Os01g61080.1	DNA-binding protein, putative, expressed	2.45423	0.000248218
LOC_Os07g39350.1	0.736598	0.0360017								LOC_Os03g39560.1	TR041873	Retrotransposon protein, putative, LINE subclass	1.44201	0.00050994							LOC_Os11g05260.1;LOC_Os11g05260.2	TR073147	Phosphoglycerate mutase family protein, expressed	-0.938259	0.034977							TR030246	LOC_Os01g04330.1	EF hand family protein, expressed	2.44832	7.61e-06
LOC_Os05g29710.1	0.730071	0.0253148								LOC_Os05g30500.1	TR063037	Expressed protein	1.44121	0.0143783							LOC_Os10g42240.1;LOC_Os10g42240.2	TR055860	Carbohydrate kinase, putative, expressed	-0.937686	0.00329231							TR047442	LOC_Os04g58850.1	Harpin-induced protein 1 containing protein, expressed	2.44625	1.82e-05
LOC_Os04g02460.1	0.715858	0.00255801								LOC_Os07g46920.1	TR050417	Oxidoreductase, short chain dehydrogenase/reductase family protein, expressed	1.43711	0.000124612							LOC_Os09g25070.2	TR060412	WRKY DNA binding domain containing protein, expressed	-0.936185	0.0010535							TR040649	LOC_Os03g19400.1	Expressed protein	2.44235	4.09e-06
LOC_Os02g13380.1	0.71459	0.0356017								LOC_Os01g66020.1	TR034438	Protein kinase domain containing protein, expressed	1.43564	0.00295388							LOC_Os08g26840.1	TR052156	Expressed protein	-0.935016	0.00459524							TR046123	LOC_Os04g41960.1	NADP-dependent oxidoreductase P1, putative, expressed	2.43222	0.000406218
LOC_Os06g39470.1	0.700899	0.000959637								LOC_Os01g63389.1;LOC_Os01g64949.1	TR070454	Hypothetical protein;hypothetical protein	1.43082	0.00208429							LOC_Os01g53350.1	TR033423	UDP-glucoronosyl and UDP-glucosyl transferase family protein, expressed	-0.934925	0.000778006							TR040609	LOC_Os03g18910.1	COBRA-like protein 7 precursor, putative, expressed	2.4303	9.72e-05
LOC_Os12g41780.1	0.700187	0.00113545								LOC_Os08g26230.1;LOC_Os08g26230.2;LOC_Os	TR071917	Expressed protein	1.42847	0.0015649							LOC_Os09g39650.1	TR061394	Protein kinase domain containing protein, expressed	-0.931579	0.002216							TR047447	LOC_Os04g58890.1	Expressed protein	2.41543	7.1e-05
										LOC_Os04g06520.1	TR044116	Expressed protein	1.42542	0.000925765							LOC_Os04g42470.1;LOC_Os04g42470.2;LOC_Os	TR071473	F-box protein FBL2, putative, expressed	-0.927281	0.0169035							TR032979	LOC_Os01g47730.1	Ras-related protein Rab11B, putative, expressed	2.40895	2.98e-05
										LOC_Os07g48020.1	TR071805	Peroxidase 2 precursor, putative, expressed	1.41579	0.02293							LOC_Os01g01280.1	TR030015	Expressed protein	-0.926568	0.00359771							TR063952	LOC_Os05g44060.1	Expressed protein	2.3837	0.000531733
										LOC_Os09g13440.1;LOC_Os09g13440.2	TR072494	Expressed protein	1.4116	0.000627803							LOC_Os04g32110.1	TR071401	ACT domain containing protein, putative, expressed	-0.924404	0.00602356							TR045564	LOC_Os04g33820.1	F-box domain containing protein, expressed	2.38026	9.59e-06
										LOC_Os12g36860.1	TR066581	Pathogenesis-related protein 10, putative, expressed	1.40712	5.97e-05							LOC_Os02g35039.1	TR037340	NAD dependent epimerase/dehydratase family protein, expressed	-0.921279	0.0414753							TR041474	LOC_Os03g31510.1	Cystatin, putative, expressed	2.37644	0.00011702
										LOC_Os10g34940.1	TR055304	Expressed protein	1.38556	0.000355477							LOC_Os01g05530.1	TR030347	Expressed protein	-0.918849	0.0311561							TR034235	LOC_Os01g63690.1	Nematode-resistance protein, putative, expressed	2.36611	0.000328645
										LOC_Os12g42884.1;LOC_Os12g42884.2;LOC_Os	TR073104	5-methyltetrahydropteroyltriglutamate-homocysteine methyltransferase, putative, expressed	1.37972	0.000300703							LOC_Os01g48300.1;LOC_Os01g48300.2;LOC_Os	TR033015	Expressed protein	-0.918538	0.0394374							TR052126	LOC_Os08g26230.1;LOC_Os08g26230.2;LOC_Os08g26230.4;LOC_Os08g26230.5	Expressed protein	2.36589	0.00474375
										LOC_Os11g46810.1	TR069922	Protein kinase domain containing protein	1.37719	0.00519486							LOC_Os04g51400.1;LOC_Os04g51400.3;LOC_Os	TR071536	Zinc finger, C3HC4 type family protein, expressed	-0.917674	0.00817213							TR052126	LOC_Os08g26230.1;LOC_Os08g26230.2;LOC_Os08g26230.4;LOC_Os08g26230.5	Expressed protein	2.36589	0.00474375
										LOC_Os06g40240.1	TR058326	Retrotransposon protein, putative, Ty3-gypsy subclass	1.37195	0.00178185							LOC_Os07g18240.1	TR048636	Lectin protein kinase, putative, expressed	-0.916444	0.0112004							TR033286	LOC_Os01g51670.1	Expressed protein	2.36103	9.45e-05
										LOC_Os05g34880.1	TR063352	Zinc finger, C3HC4 type family protein, expressed	1.37076	0.0451204							LOC_Os01g26240.1	TR031690	Retrotransposon protein, putative, Ty1-copia subclass	-0.916397	0.0019084							TR038105	LOC_Os02g45780.1	Zinc finger, C3HC4 type family protein, expressed	2.35983	4.25e-05
										LOC_Os11g30690.1	TR068845	Hypothetical protein	1.36947	0.00846896							LOC_Os11g05260.1	TR067417	Phosphoglycerate mutase family protein, expressed	-0.915068	0.000112957							TR038021	LOC_Os02g44720.1	Expressed protein	2.3571	0.000127476
										LOC_Os01g53770.1	TR033457	Expressed protein	1.36702	0.0006586							LOC_Os06g15990.1;LOC_Os06g15990.2	TR057047	Aldehyde dehydrogenase, mitochondrial precursor, putative, expressed	-0.911687	0.0120664							TR038021	LOC_Os02g44720.1	Expressed protein	2.3571	0.000127476
										LOC_Os12g08810.1	TR065075	VTC2, putative, expressed	1.36366	0.00468196							LOC_Os12g17430.1	TR065556	NB-ARC domain containing protein, expressed	-0.909149	0.000994112							TR037991	LOC_Os02g44320.1	Cortical cell delineating protein precursor, putative, expressed	2.35504	0.00360317
										LOC_Os09g14440.1	TR059789	Transposon protein, putative, CACTA, En/Spm sub-class	1.35277	0.0251956							LOC_Os02g39790.1	TR037677	S-adenosylmethionine decarboxylase proenzyme, putative, expressed	-0.907896	0.0232634							TR037991	LOC_Os02g44320.1	Cortical cell delineating protein precursor, putative, expressed	2.35504	0.00360317
										LOC_Os10g04520.1	TR053713	Expressed protein	1.35022	0.00494297							LOC_Os10g05210.1;LOC_Os10g05210.2;LOC_Os	TR053771	F-box domain containing protein, expressed	-0.906515	1.35e-05							TR043453	LOC_Os03g60080.1	NAC-domain containing protein 19, putative, expressed	2.35063	4.03e-06
										LOC_Os05g46830.1	TR064164	Expressed protein	1.34159	0.00129044							LOC_Os11g39190.1	TR069426	NB-ARC domain containing protein, expressed	-0.902549	0.0123818							TR050489	LOC_Os07g47790.1	AP2 domain containing protein, expressed	2.34812	0.000118802
										LOC_Os03g03790.1	TR039388	Acyl-activating enzyme 11, putative, expressed	1.33569	0.000864018							LOC_Os06g47350.1;LOC_Os06g47350.2	TR058845	RNA polymerase I specific transcription initiation factor RRN3 family protein, expressed	-0.900714	0.0224211							TR046741	LOC_Os04g49690.1	Protein kinase family protein, putative, expressed	2.33589	0.000119467
										LOC_Os08g34280.1	TR052655	NAD dependent epimerase/dehydratase family protein, expressed	1.33262	0.0018861							LOC_Os01g09540.1	TR030645	Plant acid phosphatase family protein, expressed	-0.900268	7.5e-05							TR058811	LOC_Os06g46950.1	EF-hand Ca2+-binding protein CCD1, putative, expressed	2.3157	0.00012757
										LOC_Os01g18800.2;LOC_Os01g18800.3	TR070207	CBL-interacting serine/threonine-protein kinase 1, putative, expressed	1.33221	0.010837							LOC_Os05g33710.1;LOC_Os05g33710.2	TR063268	LEC14B protein, putative, expressed	-0.899609	0.0124673							TR032982	LOC_Os01g47760.1	Glutaredoxin family protein, putative, expressed	2.31021	0.000233023
										LOC_Os01g10590.1	TR030717	TWIN SISTER of FT protein, putative, expressed	1.32332	0.0130268							LOC_Os02g49780.1	TR038424	Expressed protein	-0.898679	0.0112954							TR036501	LOC_Os02g21040.1	Eukaryotic aspartyl protease family protein, expressed	2.30897	7.21e-05
										LOC_Os04g40630.1;LOC_Os04g40630.2;LOC_Os	TR046016	TAZ zinc finger family protein, expressed	1.31717	0.00937801							chr03:307064	TR039194	N/A	-0.898479	0.0227178							TR043075	LOC_Os03g55540.1	Zinc-finger protein 1, putative, expressed	2.30341	4.01e-05
										LOC_Os11g36510.1	TR069228	Retrotransposon protein, putative, unclassified	1.31674	0.0018399							LOC_Os01g04950.1;LOC_Os01g04950.2;LOC_Os	TR030301	Peptide transporter PTR2, putative, expressed	-0.894897	0.00179133							TR045280	LOC_Os04g30240.1	Protein kinase domain containing protein, expressed	2.29474	5.77e-05
										LOC_Os02g09490.1	TR035730	Cinnamyl-alcohol dehydrogenase, putative, expressed	1.31205	0.000698177							LOC_Os01g56200.1	TR033656	Regulatory protein NPR1, putative, expressed	-0.894833	0.00186829							TR045280	LOC_Os04g30240.1	Protein kinase domain containing protein, expressed	2.29474	5.77e-05
										LOC_Os07g03200.1	TR047677	Phytosulfokines 4 precursor, putative, expressed	1.30029	0.000737895							LOC_Os02g07690.1	TR035621	VQ motif family protein, expressed	-0.893993	0.000765454							TR037244	LOC_Os02g33680.1	U-box domain containing protein, expressed	2.27165	0.0108696
										LOC_Os06g29770.1	TR057740	Hypothetical protein	1.28445	0.00838042							LOC_Os03g61130.1	TR043544	Phosphoesterase family protein, putative, expressed	-0.890472	0.0297862							TR046350	LOC_Os04g44820.1	Zinc finger, C3HC4 type family protein, expressed	2.2692	7.39e-06
										LOC_Os07g48060.1	TR050505	Cationic peroxidase 1 precursor, putative, expressed	1.27884	2.47e-05							LOC_Os02g47510.1	TR038237	Nine-cis-epoxycarotenoid dioxygenase4, putative, expressed	-0.889601	0.0246983							TR039360	LOC_Os03g03510.1;LOC_Os03g03510.2	CIPK-like protein 1, putative, expressed	2.25923	6.71e-05
										LOC_Os05g01030.1	TR061424	Phospholipid-transporting ATPase 10, putative, expressed	1.27612	0.00345068							LOC_Os01g02570.1	TR030109	Receptor-like kinase, putative, expressed	-0.886167	0.000938455							TR050480	LOC_Os07g47670.1	Hypoxia induced protein conserved region containing protein, expressed	2.2549	6.36e-05
										LOC_Os09g08390.1;LOC_Os09g08390.2;LOC_Os	TR059471	CRAL/TRIO, N-terminus family protein, expressed	1.27587	0.0115076							LOC_Os02g48000.1;LOC_Os02g48000.2	TR038280	TBC domain containing protein, expressed	-0.885252	0.00753925							TR040543	LOC_Os03g18150.1	Serine/threonine phosphatase type 2c, putative, expressed	2.24475	1.66e-05
										LOC_Os09g11460.1;LOC_Os09g11460.2	TR059640	AP2 domain containing protein, expressed	1.27469	0.0026574							LOC_Os10g22560.1;LOC_Os10g22560.2;LOC_Os	TR054532	POT family protein, expressed	-0.883601	0.00519953							TR037943	LOC_Os02g43700.1	Lipase family protein, expressed	2.24317	0.000918023
										LOC_Os03g21470.1	TR040823	60S ribosomal protein L10, putative, expressed	1.27253	0.00145549							LOC_Os01g41780.1	TR032556	Leucine Rich Repeat family protein, expressed	-0.883129	0.00243331							TR032093	LOC_Os01g34560.1	Very-long-chain fatty acid condensing enzyme, putative, expressed	2.24288	0.00293468
										LOC_Os10g42130.1	TR055850	No apical meristem, putative, expressed	1.25876	0.00661042							LOC_Os12g21700.1	TR065740	Zinc finger CCCH type domain containing protein ZFN, putative, expressed	-0.882136	0.0294035							TR032093	LOC_Os01g34560.1	Very-long-chain fatty acid condensing enzyme, putative, expressed	2.24288	0.00293468
										LOC_Os04g33840.1	TR045566	Pentatricopeptide, putative	1.25514	0.04447							LOC_Os04g10940.1	TR044348	Hypothetical protein	-0.881861	0.000908897							TR034299	LOC_Os01g64470.1	Harpin-induced protein 1 containing protein, expressed	2.214	5.78e-05
										LOC_Os06g38970.1	TR058239	Leucine Rich Repeat family protein, expressed	1.25379	0.0109448							LOC_Os09g14440.1	TR059789	Transposon protein, putative, CACTA, En/Spm sub-class	-0.880798	0.00443466							TR051326	LOC_Os08g10500.2	Expressed protein	2.20817	1.47e-06
										LOC_Os12g41050.1	TR066879	Hypothetical protein	1.25244	0.0408133							LOC_Os04g53810.1	TR047040	NAD dependent epimerase/dehydratase family protein, expressed	-0.880528	0.00200848							TR034792	LOC_Os01g70790.1;LOC_Os01g70790.2	XYPPX repeat family protein, expressed	2.19563	2.25e-05
										LOC_Os05g01140.1	TR072605	SAM dependent carboxyl methyltransferase family protein, expressed	1.24596	0.0232432							LOC_Os03g25500.1	TR041071	Cytochrome P450 72A1, putative, expressed	-0.879956	0.00633694							TR033600	LOC_Os01g55510.1	Dynein light chain type 1 family protein, expressed	2.18971	0.000942228
										LOC_Os09g36200.1	TR061103	Senescence-inducible chloroplast stay-green protein 2, putative, expressed	1.24594	0.0167458							LOC_Os03g05620.1	TR039541	Phosphate:H+ symporter family protein, expressed	-0.879215	0.00320776							TR051345	LOC_Os08g10740.1	Transposon protein, putative, CACTA, En/Spm sub-class, expressed	2.17284	0.000717454
										LOC_Os08g10460.1	TR051322	Retrotransposon protein, putative, unclassified	1.24142	0.0110903							LOC_Os05g05030.1	TR061717	Expressed protein	-0.875453	0.000171212							TR052748	LOC_Os08g35580.1	Expressed protein	2.15258	3.39e-05
										LOC_Os02g08080.1	TR035653	Expressed protein	1.24127	0.0285756							LOC_Os04g16680.1	TR044603	Sedoheptulose-1,7-bisphosphatase, chloroplast precursor, putative, expressed	-0.874229	0.0243997							TR045885	LOC_Os04g38950.1	Anthranilate synthase component II, putative, expressed	2.14917	1.5e-05
										LOC_Os02g48770.1	TR038345	SAM dependent carboxyl methyltransferase family protein, expressed	1.23907	0.000317728							LOC_Os11g36430.1;LOC_Os11g36430.2;LOC_Os	TR073230	RING-H2 finger protein RHF2a, putative, expressed	-0.873589	0.0205344							TR035357	LOC_Os02g04130.1	Expressed protein	2.14248	0.000200905
										LOC_Os08g44210.1	TR053397	Dihydroneopterin aldolase, putative, expressed	1.22159	0.00103145							LOC_Os02g50360.1	TR038469	Nicastrin, putative, expressed	-0.868399	0.0327136							TR046962	LOC_Os04g52840.1;LOC_Os04g52840.2	Protein kinase domain containing protein, expressed	2.12441	0.000104903
										LOC_Os02g47650.1	TR038250	Pathogen induced protein 2-4, putative, expressed	1.21895	0.00142374							LOC_Os10g38292.1;LOC_Os10g38292.2	TR072175	Chloroplast ATP synthase a chain precursor, putative, expressed	-0.867938	0.0263527							TR035568	LOC_Os02g06930.1;LOC_Os02g06930.2	Protein kinase domain containing protein, expressed	2.11819	0.00019058
										LOC_Os05g11710.1	TR062147	60S ribosomal protein L11, putative, expressed	1.21682	0.0116638							LOC_Os12g07110.1;LOC_Os12g07110.2	TR072969	AMP-binding enzyme family protein, expressed	-0.864136	0.0347761							TR041522	LOC_Os03g32230.1	Zinc finger, C2H2 type family protein, expressed	2.09789	5.22e-05
										LOC_Os10g41410.1	TR055792	Nucleoside diphosphate kinase 1, putative, expressed	1.21066	0.0360845							LOC_Os07g39560.1;LOC_Os07g39560.2;LOC_Os	TR071762	RNA recognition motif family protein, expressed	-0.862287	0.00627424							TR047438	LOC_Os04g58810.1	CAF1 family ribonuclease containing protein, expressed	2.0915	0.00026227
										LOC_Os02g45320.1	TR038072	F-box family protein, putative, expressed	1.21037	0.000169162							LOC_Os01g64110.1	TR034270	Hevamine A precursor, putative, expressed	-0.857312	0.0128376							TR034888	LOC_Os01g72080.1	EF hand family protein, expressed	2.07931	0.00053458
										LOC_Os03g46070.1	TR042342	P21 protein, putative, expressed	1.20965	0.000142156							LOC_Os10g03570.1	TR053635	NB-ARC domain containing protein	-0.852946	0.0144346							TR033718	LOC_Os01g56890.1	Expressed protein	2.07164	2.8e-05
										LOC_Os03g09840.1;LOC_Os03g09840.2	TR070930	C2 domain-containing protein, putative, expressed	1.20915	0.00678143							LOC_Os03g03810.1	TR039389	Gamma-thionin PPT precursor, putative, expressed	-0.849732	0.0128195							TR045587	LOC_Os04g34140.1	U-box domain containing protein, expressed	2.06931	9.03e-05
										LOC_Os12g01530.1;LOC_Os12g01530.2	TR072890	Ferritin 1, chloroplast precursor, putative, expressed	1.2082	0.00614975							LOC_Os07g18230.1	TR048635	Protein kinase domain containing protein, expressed	-0.844626	0.00397438							TR055783	LOC_Os10g41330.1	AP2 domain containing protein, expressed	2.06685	0.000697457
										LOC_Os11g39370.1	TR069444	BRASSINOSTEROID INSENSITIVE 1-associated receptor kinase 1 precursor, putative, expressed	1.20748	0.00747312							LOC_Os03g36750.1	TR041681	HAD-superfamily hydrolase, subfamily IA, variant 3 containing protein, expressed	-0.841601	0.00649158							TR055783	LOC_Os10g41330.1	AP2 domain containing protein, expressed	2.06685	0.000697457
										LOC_Os05g19910.1;LOC_Os05g19910.2	TR072685	Transferase family protein, expressed	1.20727	0.00582139							LOC_Os04g49194.1	TR046697	Oxidoreductase, 2OG-Fe oxygenase family protein, expressed	-0.839555	0.000468072							TR038950	LOC_Os02g56250.1	GATA zinc finger family protein, expressed	2.0559	5.06e-05
										LOC_Os01g66260.1	TR034458	Hypothetical protein	1.20507	0.00384705							LOC_Os04g54840.1	TR047114	DNA-directed RNA polymerase, putative, expressed	-0.837735	0.0130548							TR055444	AK109491;AK068270	Putative indole-3-acetic acid-regulated protein relatedcluster;Putative indole-3-acetic acid-regulated protein relatedcluster	2.03584	0.000324938
										LOC_Os04g04440.1	TR044037	Retrotransposon protein, putative, Ty3-gypsy subclass	1.20295	0.0201169							LOC_Os08g14440.1;LOC_Os08g14440.2	TR071893	ACT domain-containing protein, putative, expressed	-0.836419	0.00199139							TR039815	LOC_Os03g09070.1	Leucine-rich repeat family protein, putative, expressed	2.03196	0.00064786
										LOC_Os03g21450.1	TR040821	Bromodomain containing protein, expressed	1.19815	0.00168429							LOC_Os02g08120.1;LOC_Os02g08120.2	TR070587	Calmodulin-binding protein, putative, expressed	-0.83634	0.0428506							TR035054	LOC_Os01g74040.1	Zinc finger, C3HC4 type family protein, expressed	2.03156	0.000279637
										LOC_Os04g15920.1	TR044578	Mannitol dehydrogenase, putative, expressed	1.19688	0.00014668							LOC_Os01g04280.1	TR030242	Calmodulin-binding protein, putative, expressed	-0.835712	0.00314246							TR061658	LOC_Os05g04170.2	AMP-binding enzyme family protein, expressed	2.02934	0.0028424
										LOC_Os08g42910.1	TR053295	Methionine aminopeptidase 2, putative, expressed	1.19455	0.0112232							LOC_Os12g38170.1	TR066676	Pathogenesis-related protein 5 precursor, putative, expressed	-0.832625	0.0134422							TR061658	LOC_Os05g04170.2	AMP-binding enzyme family protein, expressed	2.02934	0.0028424
										LOC_Os05g21180.1;LOC_Os05g21180.2;LOC_Os	TR072689	Phosphatidic acid phosphatase, putative, expressed	1.19343	0.00180674							LOC_Os08g31470.1;LOC_Os08g31470.2;LOC_Os	TR071930	Expressed protein	-0.831154	0.00639474							TR040184	LOC_Os03g13810.3	Expressed protein	2.02766	0.00109406
										LOC_Os11g23180.1	TR068434	Hypothetical protein	1.19001	0.0266565							LOC_Os10g27230.1;LOC_Os10g27230.2	TR072101	Endonuclease/exonuclease/phosphatase family protein, putative, expressed	-0.828675	0.0354415							TR034286	LOC_Os01g64310.1	NAC-domain containing protein 90, putative, expressed	2.01293	0.000971596
										LOC_Os02g44240.1	TR037982	Hypothetical protein	1.18415	0.0178289							LOC_Os10g42410.1;LOC_Os10g42410.2	TR072210	Expressed protein	-0.826059	0.00858087							TR040287	LOC_Os03g15080.1;LOC_Os03g15080.2	Expressed protein	2.00354	2.64e-05
										LOC_Os01g45250.1	TR032791	Expressed protein	1.17733	0.00208997							TA71217_4530	TR044347	OSJNBa0045O17.4 protein related cluster	-0.825603	0.0108028							TR040287	LOC_Os03g15080.1;LOC_Os03g15080.2	Expressed protein	2.00354	2.64e-05
										LOC_Os08g02230.1	TR050738	Plant-specific FAD-dependent oxidoreductase family protein, expressed	1.17487	0.0219256							LOC_Os01g65900.1	TR034428	GRAS family transcription factor containing protein, expressed	-0.824836	0.0133696							TR040232	LOC_Os03g14370.1	ACT domain containing protein, expressed	1.99021	0.00209033
										LOC_Os03g29190.1	TR041309	PDI, putative, expressed	1.17242	0.0464988							LOC_Os01g64660.1;LOC_Os01g64660.2;LOC_Os	TR070462	Fructose-1,6-bisphosphatase, cytosolic, putative, expressed	-0.824583	0.014602							TR047486	LOC_Os04g59440.1	Photosystem II 22 kDa protein, chloroplast precursor, putative, expressed	1.98725	4.55e-05
										LOC_Os04g49757.2;LOC_Os06g11830.1;LOC_Os	TR071524	Purine permease family protein, putative, expressed;hAT family dimerisation domain containing protein, expressed;hAT family dimerisation domain containing protein;F-box protein interaction domain containing protein, expressed	1.16625	0.0156153							LOC_Os01g66820.1	TR034504	Receptor-like protein kinase, putative	-0.824489	0.00279502							TR047486	LOC_Os04g59440.1	Photosystem II 22 kDa protein, chloroplast precursor, putative, expressed	1.98725	4.55e-05
										LOC_Os01g10450.1;LOC_Os01g10450.2;LOC_Os	TR070159	Protein kinase, putative, expressed	1.16143	0.00341543							LOC_Os02g05710.1	TR035467	Expressed protein	-0.822467	0.000956642							TR030483	LOC_Os01g07370.1;LOC_Os01g07370.2	CENP-E like kinetochore protein, putative, expressed	1.96962	0.000301306
										LOC_Os07g45350.3;LOC_Os07g45350.4	TR050301	Expressed protein	1.16078	0.0100376							LOC_Os08g26820.1	TR052154	Expressed protein	-0.821968	0.0222563							TR038082	LOC_Os02g45450.1	AP2 domain containing protein, expressed	1.9667	0.000303676
										LOC_Os09g15420.1	TR059842	UDP-glucose 4-epimerase GEPI48, putative, expressed	1.15829	0.00384367							LOC_Os01g58580.1	TR033848	Latex-abundant protein, putative, expressed	-0.821966	0.000886429							TR040149	LOC_Os03g13300.1	Glutamate decarboxylase, putative, expressed	1.96487	7.45e-05
										LOC_Os01g01160.1	TR030011	Chaperone protein dnaJ 20, chloroplast precursor, putative, expressed	1.14632	0.0111612							LOC_Os04g53860.1	TR047043	Leucoanthocyanidin reductase, putative, expressed	-0.819258	0.00299596							TR043354	AK111769	Unknow protein related cluster	1.95489	0.000173979
										LOC_Os11g11970.1	TR067913	Expressed protein	1.14615	0.000518801							LOC_Os08g27840.1;LOC_Os08g27840.2	TR052215	Phosphoenolpyruvate carboxylase 2, putative, expressed	-0.815697	0.0095211							TR060200	LOC_Os09g21210.1	Beta-glucan binding protein, putative, expressed	1.95374	0.000783392
										LOC_Os09g36860.1	TR061161	Acyl carrier protein II, chloroplast precursor, putative, expressed	1.14468	0.00592791							LOC_Os12g25170.1	TR065930	NB-ARC domain containing protein, expressed	-0.815028	0.000202637							TR046074	LOC_Os04g41310.1;LOC_Os04g41310.2	Protein kinase domain containing protein, expressed	1.94908	4.79e-05
										LOC_Os09g39650.1	TR061394	Protein kinase domain containing protein, expressed	1.14437	0.034106							LOC_Os07g47290.1;LOC_Os07g47290.2;LOC_Os	TR071798	Xylose isomerase, putative, expressed	-0.812703	0.0339195							TR047468	LOC_Os04g59190.1	Peroxidase family protein, expressed	1.9461	0.000627605
										LOC_Os10g35770.1;LOC_Os10g35770.2	TR055374	Expressed protein	1.14385	0.00554518							LOC_Os07g28480.1	TR049104	Glutathione S-transferase GSTU1, putative, expressed	-0.812266	0.000657754							TR047468	LOC_Os04g59190.1	Peroxidase family protein, expressed	1.9461	0.000627605
										LOC_Os03g60090.1;LOC_Os03g60090.2	TR043454	Methylenetetrahydrofolate reductase, putative, expressed	1.13899	0.00054186							LOC_Os05g05020.1	TR061716	Expressed protein	-0.810517	0.000553713							TR033373	LOC_Os01g52730.1	Expressed protein	1.94525	0.000399955
										LOC_Os09g25070.1;LOC_Os09g25070.2	TR072527	WRKY DNA binding domain containing protein, expressed	1.13578	0.0458511							LOC_Os02g57410.1;LOC_Os02g57410.2;LOC_Os	TR070844	OTU-like cysteine protease family protein, expressed	-0.810213	0.0180885							TR051000	LOC_Os08g06010.1	Glycerol 3-phosphate permease, putative, expressed	1.94341	0.000250243
										LOC_Os08g20010.1	TR051822	Hypothetical protein	1.13493	0.00462936							LOC_Os08g13440.1;LOC_Os08g13440.2	TR071884	Germin-like protein subfamily 1 member 7 precursor, putative, expressed	-0.809724	0.0018952							TR040112	LOC_Os03g12890.1;LOC_Os03g12890.2;LOC_Os03g12890.3;LOC_Os03g12890.4;LOC_Os03g12890.5	Branched-chain-amino-acid aminotransferase 5, chloroplast precursor, putative, expressed	1.90855	5.76e-05
										LOC_Os11g29870.1	TR068794	WRKY DNA binding domain containing protein, expressed	1.12951	0.00678698							LOC_Os01g36350.1;LOC_Os01g36350.2;LOC_Os	TR070258	Cytochrome P450 71C4, putative, expressed	-0.809016	0.0372429							TR040112	LOC_Os03g12890.1;LOC_Os03g12890.2;LOC_Os03g12890.3;LOC_Os03g12890.4;LOC_Os03g12890.5	Branched-chain-amino-acid aminotransferase 5, chloroplast precursor, putative, expressed	1.90855	5.76e-05
										LOC_Os10g40740.1	TR055733	Helix-loop-helix DNA-binding domain containing protein, expressed	1.12691	0.00246493							LOC_Os07g04180.1;LOC_Os07g04180.2	TR071604	Amino acid permease 6, putative, expressed	-0.80719	0.00165751							TR049842	LOC_Os07g39470.1	Chitin-inducible gibberellin-responsive protein 2, putative, expressed	1.89311	0.00110486
										LOC_Os04g39320.1	TR045917	Expressed protein	1.12612	0.00437769							LOC_Os02g54730.1	TR038831	Transmembrane amino acid transporter protein, expressed	-0.805001	0.0210439							TR038955	LOC_Os02g56310.1	Protein kinase domain containing protein, expressed	1.88617	0.00204357
										LOC_Os03g61960.1	TR043607	Ferredoxin-3, chloroplast precursor, putative, expressed	1.12136	0.0349444							LOC_Os08g15460.1;LOC_Os08g15460.2	TR051583	Preprotein translocase secY subunit, chloroplast precursor, putative, expressed	-0.804618	0.0137405							TR039924	LOC_Os03g10810.1	Acetyltransferase, GNAT family protein, expressed	1.88393	0.0044431
										LOC_Os07g34990.1	TR049505	Hypothetical protein	1.11768	0.0020058							LOC_Os06g07932.1;LOC_Os06g07932.2;LOC_Os	TR072271	Oxidoreductase, 2OG-Fe oxygenase family protein, expressed;oxidoreductase, 2OG-Fe oxygenase family protein	-0.804539	0.0277753							TR043133	LOC_Os03g56220.1	Expressed protein	1.87977	0.000239162
										LOC_Os05g08360.1	TR061955	Fibrillarin-2, putative, expressed	1.1141	0.0359501							LOC_Os11g02150.1	TR067207	Saposin-like type B, region 1 family protein, expressed	-0.804374	0.00209326							TR043510	LOC_Os03g60760.1	Expressed protein	1.87113	0.00224764
										LOC_Os01g42380.1	TR032607	PDR5-like ABC transporter, putative, expressed	1.1081	0.0290113							LOC_Os02g12480.1	TR035933	Expressed protein	-0.802993	0.0144124							TR043510	LOC_Os03g60760.1	Expressed protein	1.87113	0.00224764
										LOC_Os03g20330.1	TR040726	VQ motif family protein, expressed	1.10452	0.0280869							LOC_Os09g25760.1	TR072533	Senescence-associated protein DH, putative, expressed	-0.80015	0.0200425							TR040680	LOC_Os03g19720.1	EF hand family protein, expressed	1.86562	2.79e-05
										LOC_Os05g48220.1	TR064233	60S ribosomal protein L33-B, putative, expressed	1.104	0.000297903							LOC_Os11g10100.1;LOC_Os11g10100.2;LOC_Os	TR067778	Mitogen-activated kinase kinase kinase alpha, putative, expressed	-0.800105	0.026841							TR031822	LOC_Os01g28790.1	Expressed protein	1.86501	1.18e-05
										LOC_Os02g36140.1;LOC_Os02g36140.2;LOC_Os	TR037415	Terpene synthase family, metal binding domain containing protein, expressed	1.10221	0.0218478							AK065509;AK059706	TR065746	N/A	-0.798599	0.0012809							TR033006	LOC_Os01g48190.2	Drought induced 19 protein containing protein, expressed	1.8535	0.000205986
										LOC_Os12g02320.1	TR064628	Nonspecific lipid-transfer protein 1 precursor, putative, expressed	1.1012	0.0114053							LOC_Os03g22050.1	TR040879	CIPK-like protein 1, putative, expressed	-0.797057	0.0292442							TR054955	LOC_Os10g30150.1	Universal stress protein family protein, expressed	1.84171	0.000244757
										LOC_Os04g04540.1	TR044041	Retrotransposon protein, putative, Ty3-gypsy subclass	1.09816	0.00180085							LOC_Os08g42370.1;LOC_Os08g42370.2;LOC_Os	TR072008	DHHC zinc finger domain containing protein, expressed	-0.79692	0.00088996							TR032984	LOC_Os01g47780.1	Fasciclin domain containing protein, expressed	1.81912	0.00993484
										LOC_Os02g11870.1	TR035884	Expressed protein	1.09744	0.00908468							LOC_Os05g34630.1	TR063332	Hydrolase, alpha/beta fold family protein, putative, expressed	-0.796638	0.00224821							TR032984	LOC_Os01g47780.1	Fasciclin domain containing protein, expressed	1.81912	0.00993484
										LOC_Os08g23960.1	TR052003	F-box domain containing protein	1.09728	0.0114589							LOC_Os02g48964.1	TR038363	WD-40 repeat family protein, putative, expressed	-0.796264	0.0165122							TR041322	LOC_Os03g29410.1	Serine/threonine-protein kinase NAK, putative, expressed	1.81045	3.29e-05
										LOC_Os06g47790.1	TR058880	Protein kinase domain containing protein, expressed	1.09709	0.00634698							LOC_Os01g21450.1	TR031417	Expressed protein	-0.793869	0.00104939							TR040622	LOC_Os03g19070.1	Long cell-linked locus protein, putative, expressed	1.80185	9.5e-05
										LOC_Os01g22370.1;LOC_Os01g22370.2	TR031469	Peroxidase family protein, expressed	1.09401	0.0481558							LOC_Os05g05530.1	TR061757	Hypothetical protein	-0.792401	0.0140514							TR035658	LOC_Os02g08150.1	CONSTANS-like protein CO7, putative, expressed	1.79874	0.000409907
										LOC_Os08g19200.1	TR051774	Hypothetical protein	1.09091	0.0306831							LOC_Os12g36920.1	TR066588	Calmodulin-binding protein, putative, expressed	-0.792327	0.0293809							TR031403	AF323612	Zinc-induced protein related cluster	1.78321	0.00114598
										LOC_Os10g05210.1;LOC_Os10g05210.2;LOC_Os	TR053771	F-box domain containing protein, expressed	1.08856	0.00800208							LOC_Os04g39320.1;LOC_Os04g39320.3;LOC_Os	TR071438	Expressed protein	-0.791676	0.0295325							TR045159	LOC_Os04g28160.1	Response regulator receiver domain containing protein, expressed	1.75048	0.00210118
										LOC_Os08g33920.1	TR052632	60S ribosomal protein L34, putative, expressed	1.08855	0.025581							LOC_Os03g03390.1	TR039349	D111/G-patch domain-containing protein, putative, expressed	-0.790054	0.0238263							TR045159	LOC_Os04g28160.1	Response regulator receiver domain containing protein, expressed	1.75048	0.00210118
										LOC_Os03g51910.1	TR042811	Helix-loop-helix DNA-binding domain containing protein, expressed	1.0875	0.00769859							LOC_Os08g42590.1;LOC_Os08g42590.2;LOC_Os	TR072011	MtN19, putative, expressed	-0.789086	0.00220996							TR037771	LOC_Os02g41510.1	Myb-related protein Myb4, putative, expressed	1.74452	0.000494353
										chr12:16001579	TR066032	N/A	1.0813	0.032964							LOC_Os05g31140.1	TR063088	Lichenase II precursor, putative, expressed	-0.78844	0.0171821							TR037771	LOC_Os02g41510.1	Myb-related protein Myb4, putative, expressed	1.74452	0.000494353
										LOC_Os05g50100.1	TR064394	Expressed protein	1.06808	0.00308667							LOC_Os12g36730.1	TR066571	NB-ARC domain containing protein	-0.78659	0.0303992							TR034841	LOC_Os01g71340.1	Glucan endo-1,3-beta-glucosidase, acidic isoform precursor, putative, expressed	1.74291	0.000460305
										LOC_Os04g58270.1	TR047395	Hypothetical protein	1.06705	0.0379292							LOC_Os03g61730.1	TR043590	DnaJ domain containing protein, expressed	-0.786284	0.00279898							TR034841	LOC_Os01g71340.1	Glucan endo-1,3-beta-glucosidase, acidic isoform precursor, putative, expressed	1.74291	0.000460305
										LOC_Os12g10560.1	TR065195	Clathrin coat assembly protein AP17, putative, expressed	1.0641	0.00306191							LOC_Os04g32950.1;LOC_Os04g32950.2;LOC_Os	TR045490	Calnexin precursor, putative, expressed	-0.785929	0.0120911							TR046355	LOC_Os04g44870.1	Elicitor-responsive protein 3, putative, expressed	1.74211	0.00149968
										LOC_Os02g04230.1;LOC_Os02g04230.2	TR035364	Protein kinase domain containing protein, expressed	1.0635	0.0112125							LOC_Os10g36000.1;LOC_Os10g36000.2	TR055397	Remorin, C-terminal region family protein, expressed	-0.785767	0.0319761							TR040357	LOC_Os03g15960.1	17.4 kDa class I heat shock protein, putative, expressed	1.72026	0.000867833
										LOC_Os11g09900.1	TR067760	Hypothetical protein	1.06264	0.00855955							LOC_Os03g07880.1;LOC_Os03g07880.2	TR070906	CCAAT-binding transcription factor subunit B family protein, expressed	-0.785037	0.000210715							TR040357	LOC_Os03g15960.1	17.4 kDa class I heat shock protein, putative, expressed	1.72026	0.000867833
										LOC_Os10g38740.1	TR055578	Glutathione S-transferase GSTU6, putative, expressed	1.05409	0.0480644							LOC_Os04g36050.1	TR045738	Transmembrane CLPTM1 family protein, putative, expressed	-0.784813	0.0487921							TR070445	LOC_Os01g62430.1;LOC_Os01g62430.2	Elicitor-responsive protein 1, putative, expressed	1.70523	0.00465414
										LOC_Os10g37430.1	TR055496	Expressed protein	1.05251	0.0362162							LOC_Os03g62314.1	TR043637	Retrotransposon protein, putative, LINE subclass	-0.783389	0.000635403							TR033277	LOC_Os01g51570.1	Glucan endo-1,3-beta-glucosidase GII precursor, putative, expressed	1.69751	0.0201738
										LOC_Os04g24220.1;LOC_Os04g24220.2;LOC_Os	TR044966	Protein kinase domain containing protein, expressed	1.04998	0.000162943							LOC_Os01g65210.1	TR034362	POT family protein, expressed	-0.781517	0.00838491							TR033277	LOC_Os01g51570.1	Glucan endo-1,3-beta-glucosidase GII precursor, putative, expressed	1.69751	0.0201738
										LOC_Os04g27100.1	TR045103	WRKY transcription factor 19, putative	1.04987	0.00482951							LOC_Os12g41500.1	TR066916	Thiosulfate sulfurtransferase, putative, expressed	-0.779929	0.00822446							TR039001	LOC_Os02g56900.1	Expressed protein	1.69321	0.00302718
										LOC_Os08g39840.1	TR053064	Lipoxygenase 7, chloroplast precursor, putative, expressed	1.04537	0.0484698							LOC_Os01g62460.1;LOC_Os01g62460.2	TR070447	SCARECROW, putative, expressed	-0.779668	0.0115365							TR039553	LOC_Os03g05750.1	Heavy metal-associated domain containing protein, expressed	1.68967	0.000146384
										LOC_Os12g37350.1	TR066612	Lipoxygenase 2.2, chloroplast precursor, putative	1.03908	0.00667259							LOC_Os02g01150.1;LOC_Os02g01150.2;LOC_Os	TR035110	D-isomer specific 2-hydroxyacid dehydrogenase, NAD binding domain containing protein, expressed	-0.779051	0.00880583							TR042766	LOC_Os03g51390.1	Expressed protein	1.68616	0.00018411
										LOC_Os03g63400.1;LOC_Os03g63400.2	TR071298	NAC domain containing protein, expressed	1.03876	0.0013919							chr07:20209417	TR049430	N/A	-0.777371	0.00923095							TR036643	LOC_Os02g24080.1;LOC_Os02g24080.2;LOC_Os02g24080.3;LOC_Os02g24080.4	SNAP25ous protein SNAP30, putative, expressed	1.68146	0.00278946
										LOC_Os05g50380.1	TR064418	Glucose-1-phosphate adenylyltransferase large subunit 1, chloroplast precursor, putative, expressed	1.03803	0.0138171							LOC_Os02g57180.1	TR039028	NAD dependent epimerase/dehydratase family protein, expressed	-0.77687	0.0121608							TR046724	LOC_Os04g49510.1	Calcium-dependent protein kinase, isoform 11, putative, expressed	1.67756	0.000174632
										LOC_Os04g15690.1	TR044563	DSBA-like thioredoxin domain containing protein, expressed	1.03497	0.0139189							LOC_Os03g02590.1	TR039284	Peroxisomal membrane protein PEX11-1, putative, expressed	-0.776626	0.00100731							TR033834	LOC_Os01g58420.1	AP2 domain containing protein, expressed	1.67152	3.61e-05
										LOC_Os02g03400.1	TR035294	Microtubule associated protein containing protein, expressed	1.03336	8.7e-05							LOC_Os07g36470.1	TR049610	Vacuolar ATP synthase subunit H, putative, expressed	-0.776286	0.0202531							TR059846	LOC_Os09g15480.1	Ser/Thr-rich protein T10 in DGCR region, putative, expressed	1.66711	0.000807614
										LOC_Os10g35920.1	TR055387	F-box domain containing protein, expressed	1.03161	0.0171516							LOC_Os12g39440.1;LOC_Os12g39440.2;LOC_Os	TR073080	Expressed protein	-0.775656	0.00227099							TR059846	LOC_Os09g15480.1	Ser/Thr-rich protein T10 in DGCR region, putative, expressed	1.66711	0.000807614
										chr12:22598338	TR066586	N/A	1.03021	0.0177197							LOC_Os05g35170.1;LOC_Os05g35170.3	TR063376	No apical meristem protein, expressed	-0.774554	0.0317869							TR063819	LOC_Os05g41780.1	AP2 domain containing protein, expressed	1.66228	5.36e-05
										LOC_Os08g14570.1	TR051521	NADPH-cytochrome P450 reductase, putative, expressed	1.02557	0.001907							AK100035	TR043086	Hypothetical protein OSJNBa0079B15.20 related cluster	-0.773845	0.00117431							TR063819	LOC_Os05g41780.1	AP2 domain containing protein, expressed	1.66228	5.36e-05
										LOC_Os05g45410.1	TR064048	HSF-type DNA-binding domain containing protein, expressed	1.02222	0.000136835							chr01:33850226;chr04:9106836;chr10:10513	TR072173	N/A	-0.773834	0.00365485							TR040385	LOC_Os03g16350.1	DNA-binding protein, putative, expressed	1.66169	0.000756871
										LOC_Os01g72120.1	TR034892	Glutathione S-transferase, N-terminal domain containing protein, expressed	1.01967	0.000747762							LOC_Os12g36910.1	TR066587	Calmodulin-binding protein, putative, expressed	-0.770955	0.00714211							TR037367	LOC_Os02g35490.1	MLO-like protein 1, putative, expressed	1.65898	6.62e-06
										LOC_Os01g14640.1	TR031034	Expressed protein	1.01506	0.00805796							LOC_Os08g26710.1	TR052149	Expressed protein	-0.770411	0.00107251							TR037367	LOC_Os02g35490.1	MLO-like protein 1, putative, expressed	1.65898	6.62e-06
										LOC_Os08g17784.1;LOC_Os08g17784.2	TR051729	Purple acid phosphatase, putative, expressed	1.01108	0.00696513							LOC_Os10g28200.1;LOC_Os10g28200.2	TR054823	NAD dependent epimerase/dehydratase family protein, expressed	-0.770355	0.0183309							TR050135	N/A	N/A	1.65483	0.00027153
										LOC_Os11g23080.1	TR068431	Expressed protein	1.01001	5.05e-05							LOC_Os04g46450.1	TR046483	Zinc finger, C3HC4 type family protein, expressed	-0.768641	0.0400115							TR040619	LOC_Os03g19020.1;LOC_Os03g19020.3	PHD-finger family protein, expressed	1.65283	0.000955401
										LOC_Os04g50790.1;LOC_Os04g50790.2	TR071527	Aldose reductase-related protein, putative, expressed	1.00844	0.0287315							LOC_Os02g38020.1	TR037555	Phosphate transporter family protein, expressed	-0.768354	0.0208339							TR033189	LOC_Os01g50410.1	Protein kinase domain containing protein, expressed	1.65107	0.000132364
										LOC_Os04g04040.1	TR044013	Hypothetical protein	1.00823	0.000293107							LOC_Os07g37320.1	TR049682	Glucose transporter, putative, expressed	-0.767215	0.0045582							TR032230	LOC_Os01g36950.1;LOC_Os01g36950.2;LOC_Os01g36950.3	Expressed protein	1.65046	0.000187087
										LOC_Os06g37070.1	TR058108	Uncharacterised protein family containing protein, expressed	1.00516	0.00104687							LOC_Os07g10610.1	TR048210	Expressed protein	-0.76712	9.42e-05							TR045385	LOC_Os04g31610.1	MYND finger family protein, expressed	1.6388	0.00354857
										LOC_Os09g31180.1	TR060852	60S ribosomal protein L9, putative, expressed	1.00372	0.00503474							LOC_Os02g07680.1;LOC_Os02g07680.2;LOC_Os	TR070582	Cytochrome P450 97B2, putative, expressed	-0.765958	0.0458131							TR043238	LOC_Os03g57340.1	DnaJ protein, putative, expressed	1.63615	5.89e-05
										LOC_Os12g12560.1	TR065289	NADP-dependent oxidoreductase P2, putative, expressed	1.00134	0.00142261							LOC_Os01g03320.1	TR030169	Bowman-Birk type bran trypsin inhibitor precursor, putative, expressed	-0.765173	0.0100663							TR040647	LOC_Os03g19380.1	CP12, putative, expressed	1.63564	0.000645607
										LOC_Os05g06260.1	TR061811	Gamma-tubulin complex component 4, putative, expressed	0.999835	0.0102716							LOC_Os05g46020.1	TR064092	WRKY DNA binding domain containing protein, expressed	-0.764885	0.00198261							TR035679	LOC_Os02g08420.1	NAD dependent epimerase/dehydratase family protein, expressed	1.63451	0.0118519
										LOC_Os01g04280.1	TR030242	Calmodulin-binding protein, putative, expressed	0.998188	0.00124654							AK065366	TR060462	Putative senescence-associated protein 5 related cluster	-0.764431	0.0474182							TR035679	LOC_Os02g08420.1	NAD dependent epimerase/dehydratase family protein, expressed	1.63451	0.0118519
										LOC_Os11g06860.1;LOC_Os11g06860.2	TR067535	Expressed protein	0.994697	0.0322425							LOC_Os06g43800.1	TR058575	Methyltransferase, putative, expressed	-0.764389	0.0131611							TR060238	LOC_Os09g21710.1	AN1-like Zinc finger family protein, expressed	1.6193	7.34e-05
										LOC_Os05g46430.1;LOC_Os05g46430.2	TR072830	Ribosomal L28e protein family protein, expressed	0.993909	0.00263395							LOC_Os07g26490.1	TR048980	Expressed protein	-0.764341	0.0133366							TR037509	LOC_Os02g37330.1	Heavy metal-associated domain containing protein, expressed	1.61877	0.000553404
										LOC_Os01g62430.1;LOC_Os01g62430.2	TR070445	Elicitor-responsive protein 1, putative, expressed	0.992829	0.00887839							LOC_Os04g57300.1;LOC_Os04g57300.2	TR047307	Phosphatidylinositol 3- and 4-kinase family protein, putative, expressed	-0.762541	0.0324382							TR046845	LOC_Os04g51460.1	Xyloglucan endotransglucosylase/hydrolase protein 15precursor, putative, expressed	1.61367	0.00327068
										LOC_Os01g48620.1	TR033040	Expressed protein	0.991977	0.00526753							LOC_Os05g07670.1	TR061906	Integral membrane protein, putative, expressed	-0.762538	0.0192753							TR031376	LOC_Os01g20910.1	Zinc finger, C3HC4 type family protein, expressed	1.61303	7.71e-05
										LOC_Os08g07090.1	TR051083	Hypothetical protein	0.990826	0.0401601							LOC_Os01g42260.1;LOC_Os01g42260.2	TR032596	Single-stranded DNA binding protein, SSDP containing protein, expressed	-0.762079	0.0361163							TR031376	LOC_Os01g20910.1	Zinc finger, C3HC4 type family protein, expressed	1.61303	7.71e-05
										LOC_Os08g20240.1	TR051836	Hypothetical protein	0.989263	0.0395941							LOC_Os07g30100.1;LOC_Os07g30100.2	TR049203	Zinc finger, C3HC4 type family protein, expressed	-0.760927	0.0490539							TR030242	LOC_Os01g04280.1	Calmodulin-binding protein, putative, expressed	1.60992	0.000106516
										LOC_Os02g48030.1	TR038283	Hypothetical protein	0.986382	0.0001837							LOC_Os01g10590.1	TR030717	TWIN SISTER of FT protein, putative, expressed	-0.758643	0.00126178							TR030242	LOC_Os01g04280.1	Calmodulin-binding protein, putative, expressed	1.60992	0.000106516
										LOC_Os02g02120.1	TR035182	Wall-associated kinase 3, putative, expressed	0.98523	0.00407497							LOC_Os05g48210.1	TR064232	Expressed protein	-0.757526	0.000118185							TR039797	LOC_Os03g08860.1;LOC_Os03g08860.2	FH protein interacting protein FIP1, putative, expressed	1.59232	9.88e-05
										LOC_Os08g24190.1	TR052011	F-box domain containing protein, expressed	0.984956	0.036989							LOC_Os08g12750.1	TR051412	Serine/threonine protein kinase, putative, expressed	-0.755963	0.00708032							TR061994	LOC_Os05g08860.1	Expressed protein	1.58714	0.000817587
										LOC_Os06g12120.1	TR056790	BRASSINOSTEROID INSENSITIVE 1-associated receptor kinase 1 precursor, putative, expressed	0.982091	0.00530523							LOC_Os06g23290.1;LOC_Os06g23290.2;LOC_Os	TR072329	Phosphatidylinositol 3- and 4-kinase family protein, putative, expressed	-0.755273	0.005233							TR061994	LOC_Os05g08860.1	Expressed protein	1.58714	0.000817587
										LOC_Os12g11410.1	TR065237	Retrotransposon protein, putative, LINE subclass	0.981873	0.0210895							LOC_Os05g23320.1;LOC_Os05g23320.2	TR062641	Expressed protein	-0.754048	0.00727479							TR041489	LOC_Os03g31750.1	Pyruvate, phosphate dikinase, chloroplast precursor, putative, expressed	1.58463	0.00131973
										LOC_Os05g48210.1	TR064232	Expressed protein	0.981228	0.0126984							LOC_Os06g50380.1;LOC_Os06g50380.2	TR059067	Protein phosphatase 2C, putative, expressed	-0.753506	0.00126054							TR043547	LOC_Os03g61160.1;LOC_Os03g61160.2;LOC_Os03g61160.5	Expressed protein	1.57808	0.000297323
										LOC_Os03g16890.1	TR040425	Glycosyltransferase family 14 protein, putative, expressed	0.981103	0.00170068							LOC_Os09g09500.1	TR059524	Protein kinase domain containing protein	-0.752031	0.0211283							TR043547	LOC_Os03g61160.1;LOC_Os03g61160.2;LOC_Os03g61160.5	Expressed protein	1.57808	0.000297323
										LOC_Os01g73500.1	TR035009	Expressed protein	0.980304	0.00264511							LOC_Os03g56280.1	TR043139	Malate dehydrogenase, glyoxysomal precursor, putative, expressed	-0.751048	0.0161941							TR052695	LOC_Os08g34790.1	4-coumarate-CoA ligase 2, putative, expressed	1.57439	0.00101499
										LOC_Os07g29960.1	TR049197	Cytochrome P450 family protein, expressed	0.979755	0.0184927							LOC_Os08g38880.1;LOC_Os08g38880.2;LOC_Os	TR071974	WD-40 repeat family protein, putative, expressed	-0.750741	0.00426048							TR052695	LOC_Os08g34790.1	4-coumarate-CoA ligase 2, putative, expressed	1.57439	0.00101499
										LOC_Os05g11780.1	TR062154	Mitochondrial carrier protein, expressed	0.978359	0.000233878							LOC_Os03g17240.1	TR040456	Ankyrin repeat family protein, putative, expressed	-0.750741	0.0009765							TR037256	LOC_Os02g33820.1	ABA/WDS induced protein, expressed	1.56218	0.000889424
										LOC_Os07g09010.1	TR048085	Nodulin family protein, putative, expressed	0.977042	0.0109196							LOC_Os04g21820.1	TR044836	Protein kinase domain containing protein, expressed	-0.750645	0.00692277							TR037256	LOC_Os02g33820.1	ABA/WDS induced protein, expressed	1.56218	0.000889424
										LOC_Os06g06760.2	TR056384	U-box domain containing protein, expressed	0.976154	0.00707291							LOC_Os11g44810.2	TR069812	Auxin-repressed protein-like protein ARP1, putative, expressed	-0.749252	0.0214934							TR042852	LOC_Os03g52410.1	Expressed protein	1.56023	0.000568903
										LOC_Os02g18080.1	TR036314	NB-ARC domain containing protein, expressed	0.975804	0.00474144							LOC_Os10g37730.1;LOC_Os10g37730.2;LOC_Os	TR055516	Pollen ankyrin, putative, expressed	-0.748477	0.0042458							TR033824	LOC_Os01g58310.1	Expressed protein	1.55594	5.22e-05
										LOC_Os03g08170.1	TR039740	Serine/threonine-protein kinase NAK, putative, expressed	0.975376	0.0221076							LOC_Os09g20030.1	TR060119	NB-ARC domain containing protein, expressed	-0.748267	0.0114776							TR042980	chr03:30872143	N/A	1.55477	0.00159261
										LOC_Os03g44050.1	TR042200	Protein kinase domain containing protein, expressed	0.973302	0.0279304							LOC_Os08g33640.1	TR052608	Expressed protein	-0.747627	0.0154631							TR063152	LOC_Os05g32150.1	Expressed protein	1.54911	0.000600089
										LOC_Os04g33440.1;LOC_Os04g33440.2;LOC_Os	TR071408	DNA-binding protein S1FA2, putative, expressed	0.971709	0.0103042							LOC_Os02g13840.1	TR036038	Citrate synthase, glyoxysomal precursor, putative, expressed	-0.747489	0.00702428							TR047068	LOC_Os04g54240.1	Wound induced protein, putative, expressed	1.54432	0.000791484
										LOC_Os09g27520.1	TR060596	Hypothetical protein	0.968126	0.00910764							LOC_Os10g02220.1;LOC_Os10g02220.2	TR072035	Major Facilitator Superfamily protein, expressed	-0.746108	0.0018086							TR047068	LOC_Os04g54240.1	Wound induced protein, putative, expressed	1.54432	0.000791484
										LOC_Os12g42980.1	TR067039	Cysteine synthase, putative, expressed	0.967386	0.00513093							LOC_Os02g57390.1	TR039046	Pumilio/Mpt5 family RNA-binding protein, putative, expressed	-0.742957	0.0475341							TR038183	chr02:28617427	N/A	1.5443	0.00185051
										LOC_Os04g22720.1;LOC_Os08g30260.1	TR052370	Expressed protein;retrotransposon protein, putative, Ty3-gypsy subclass	0.967069	0.0295804							chr12:23008001	TR066627	N/A	-0.741332	0.0106061							TR038183	chr02:28617427	N/A	1.5443	0.00185051
										LOC_Os11g07280.1	TR067572	Adaptin N terminal region family protein, expressed	0.966965	0.0177255							LOC_Os02g02410.1	TR035204	Luminal binding protein 3 precursor, putative, expressed	-0.740268	0.0456997							TR040933	LOC_Os03g22790.1	Glycosyl hydrolase family 14 protein, expressed	1.5442	0.0215484
										LOC_Os10g35450.1	TR055349	Protein kinase domain containing protein, expressed	0.965738	0.000261504							LOC_Os04g31700.1	TR045390	Methylisocitrate lyase 2, putative, expressed	-0.74025	0.00257174							TR040933	LOC_Os03g22790.1	Glycosyl hydrolase family 14 protein, expressed	1.5442	0.0215484
										LOC_Os04g35520.1;LOC_Os04g35520.2	TR045695	L-ascorbate peroxidase 7, chloroplast precursor, putative, expressed	0.965237	0.00368957							TA62973_4530;TA62972_4530	TR032890	Cluster related to UPI000009E2AC	-0.74016	0.0271099							TR039807	LOC_Os03g08970.1	Expressed protein	1.54165	0.000648579
										LOC_Os03g18590.1	TR040584	Malonyl CoA-acyl carrier protein transacylase containing protein, expressed	0.964893	4.93e-05							LOC_Os09g19510.1	TR060083	Senescence-induced receptor-like serine/threonine-protein kinaseprecursor, putative, expressed	-0.7396	0.0402556							TR046678	LOC_Os04g48880.1	Beta-carotene hydroxylase, putative, expressed	1.5393	0.000281695
										LOC_Os02g06200.1	TR035503	Leucine Rich Repeat family protein, expressed	0.963097	3.54e-05							LOC_Os01g73970.1	TR035047	Expressed protein	-0.738205	0.0198864							TR046678	LOC_Os04g48880.1	Beta-carotene hydroxylase, putative, expressed	1.5393	0.000281695
										LOC_Os08g05530.1	TR071844	Small nuclear ribonucleoprotein E, putative, expressed	0.962806	0.0239049							LOC_Os06g45110.1	TR058673	Expressed protein	-0.737885	0.0177955							TR039541	LOC_Os03g05620.1	Phosphate:H+ symporter family protein, expressed	1.5358	0.000158165
										LOC_Os12g36250.1	TR066534	Retrotransposon protein, putative, Ty1-copia subclass	0.962	0.0271667							LOC_Os04g30030.1	TR045266	Protein kinase domain containing protein	-0.736929	0.0115714							TR039541	LOC_Os03g05620.1	Phosphate:H+ symporter family protein, expressed	1.5358	0.000158165
										LOC_Os03g27960.1;LOC_Os03g27960.2	TR071073	Vacuolar cation/proton exchanger 2, putative, expressed	0.956355	0.00397149							LOC_Os07g01550.1	TR047548	Leucine Rich Repeat family protein, expressed	-0.735929	0.0174129							TR046438	LOC_Os04g45810.1	Homeobox domain containing protein, expressed	1.53567	0.00332476
										LOC_Os12g09739.1	TR065142	NB-ARC domain containing protein, expressed	0.953602	0.000206291							LOC_Os07g28090.1	TR049085	ABC transporter family protein, expressed	-0.734729	0.0353325							TR034590	LOC_Os01g67860.1	Fructose-bisphosphate aldolase, cytoplasmic isozyme, putative, expressed	1.5344	0.000469166
										LOC_Os05g06660.1	TR061846	Serine carboxypeptidase II precursor, putative, expressed	0.94962	0.0391144							LOC_Os03g44540.1	TR042231	CCAAT-binding transcription factor subunit B family protein, expressed	-0.734108	0.000740959							TR066587	LOC_Os12g36910.1	Calmodulin-binding protein, putative, expressed	1.5339	0.01628
										LOC_Os08g31630.1;LOC_Os08g31630.2	TR071931	Trehalose-phosphatase family protein, expressed	0.948004	0.0251225							LOC_Os10g40934.10;LOC_Os10g40934.1;LOC_O	TR072200	Oxidoreductase, 2OG-Fe oxygenase family protein, expressed	-0.733816	0.00373757							TR066587	LOC_Os12g36910.1	Calmodulin-binding protein, putative, expressed	1.5339	0.01628
										LOC_Os06g38110.1	TR058179	Expressed protein	0.944784	0.0285028							LOC_Os08g32930.1	TR052560	Expressed protein	-0.733489	0.0397634							TR039691	LOC_Os03g07530.1;LOC_Os03g07530.2;LOC_Os03g07530.3	Kelch repeat-containing F-box family protein, putative, expressed	1.52049	0.00149268
										LOC_Os05g50940.1	TR064460	Hypothetical protein	0.944208	0.0112434							LOC_Os01g01710.1;LOC_Os01g01710.2	TR030047	1-deoxy-D-xylulose 5-phosphate reductoisomerase, chloroplast precursor, putative, expressed	-0.733414	0.0403113							TR040596	LOC_Os03g18770.1	Wound-induced protein 1, putative, expressed	1.51653	0.00111075
										LOC_Os07g44130.1	TR050209	Cytochrome P450 family protein, expressed	0.941717	0.00114177							LOC_Os01g03310.1	TR030168	Bowman-Birk type bran trypsin inhibitor precursor, putative, expressed	-0.732915	0.0104741							TR043096	LOC_Os03g55784.1	Expressed protein	1.50834	9.98e-05
										LOC_Os05g01820.1	TR061491	Cytochrome b5, putative, expressed	0.941479	0.0427406							LOC_Os06g21390.1;LOC_Os06g21390.2;LOC_Os	TR057334	Zinc finger C-x8-C-x5-C-x3-H type family protein, expressed	-0.730156	0.0143544							TR061053	LOC_Os09g35020.1	AP2 domain containing protein, expressed	1.49628	0.00400534
										LOC_Os07g01960.1	TR047578	Hypothetical protein	0.940819	0.00583652							LOC_Os05g47750.1	TR064196	Expressed protein	-0.730149	0.000690966							TR049735	LOC_Os07g38120.1	Calcium-dependent protein kinase, isoform AK1, putative, expressed	1.49528	0.00029481
										LOC_Os08g44450.1;LOC_Os08g44450.2;LOC_Os	TR072023	60S ribosomal protein L10a-1, putative, expressed	0.939071	0.0076289							LOC_Os12g31440.1	TR066249	Expressed protein	-0.730092	0.00261813							TR050892	LOC_Os08g04340.1	Plastocyanin-like domain containing protein, expressed	1.49476	9.45e-05
										LOC_Os07g03900.1	TR047710	Lectin receptor-type protein kinase, putative	0.938464	0.0117072							LOC_Os01g49320.1	TR033102	Acidic endochitinase precursor, putative, expressed	-0.727176	0.00786826							TR040403	LOC_Os03g16600.1	Expressed protein	1.48653	0.00111924
										LOC_Os03g20380.4;LOC_Os03g20380.5;LOC_Os	TR071014	CIPK-like protein 1, putative, expressed	0.937571	0.0039311							LOC_Os04g39020.1	TR045890	Betaine-aldehyde dehydrogenase, putative, expressed	-0.727063	0.00515013							TR040403	LOC_Os03g16600.1	Expressed protein	1.48653	0.00111924
										LOC_Os08g26350.1	TR052132	Expressed protein	0.932967	0.00266752							LOC_Os03g07890.1	TR039717	Mitochondrial carrier, putative, expressed	-0.725557	0.0326772							TR040730	LOC_Os03g20370.1	Calmodulin, putative, expressed	1.47667	0.000999994
										LOC_Os08g26230.3;LOC_Os08g26230.6	TR052127	Expressed protein	0.929215	0.0218481							LOC_Os01g13210.1;LOC_Os01g13210.2	TR070168	DREPP plasma membrane polypeptide family protein, expressed	-0.725462	0.00920413							TR037728	LOC_Os02g40440.1	GDSL-like Lipase/Acylhydrolase family protein, expressed	1.47145	0.00291813
										LOC_Os09g38020.1	TR061250	Histone H4, putative, expressed	0.92825	0.0187885							LOC_Os05g06270.1	TR061813	VIP2 protein, putative, expressed	-0.725177	0.0462883							TR046525	LOC_Os04g46960.1	Phospholipid hydroperoxide glutathione peroxidase, putative, expressed	1.47052	3.07e-05
										LOC_Os07g34720.1	TR049482	Harpin-induced protein 1 containing protein	0.927974	0.0010894							LOC_Os10g36550.2	TR055434	Expressed protein	-0.725093	0.0283643							TR038101	LOC_Os02g45710.1	Zinc finger, C3HC4 type family protein, expressed	1.46914	0.000743074
										LOC_Os01g09190.1	TR030619	Expressed protein	0.926198	0.00875791							LOC_Os05g14300.1	TR062291	Ubiquitin-conjugating enzyme E2, putative, expressed	-0.724913	0.00759201							TR037177	LOC_Os02g32580.1	Expressed protein	1.4592	0.000119658
										LOC_Os04g02050.1;LOC_Os04g02050.2	TR043880	Bifunctional 3'-phosphoadenosine 5'-phosphosulfate synthethase 2, putative, expressed	0.925056	0.00105241							LOC_Os12g11370.1	TR065235	Leucine Rich Repeat family protein, expressed	-0.724775	0.00661197							TR033660	LOC_Os01g56240.1	Auxin responsive protein, expressed	1.45709	0.000142532
										LOC_Os09g24690.1	TR060386	60S ribosomal protein L34, putative, expressed	0.923765	0.00270234							LOC_Os03g57160.1	TR043219	Expressed protein	-0.724568	0.0343901							TR033007	LOC_Os01g48190.1;LOC_Os01g48190.3	Drought induced 19 protein containing protein, expressed	1.45672	8.48e-05
										LOC_Os08g17760.1	TR051727	Hypothetical protein	0.921569	0.0234018							LOC_Os01g32300.1;LOC_Os01g32300.2	TR070246	Expressed protein	-0.723514	0.0402051							TR037644	LOC_Os02g39330.1	Endochitinase PR4 precursor, putative, expressed	1.45192	0.000273649
										LOC_Os10g03540.1	TR053632	NHP2-like protein 1, putative, expressed	0.918656	0.0239239							LOC_Os03g15260.1	TR040298	Hypothetical protein	-0.721365	0.00443953							TR031311	LOC_Os01g19330.1	Cpm7, putative, expressed	1.4382	0.00160986
										LOC_Os10g09920.1	TR054010	Protease inhibitor/seed storage/LTP family protein	0.916751	0.0388087							LOC_Os09g02214.1;LOC_Os09g02214.2;LOC_Os	TR059185	Na+/H+ antiporter precursor, putative, expressed	-0.720812	0.0446309							TR031311	LOC_Os01g19330.1	Cpm7, putative, expressed	1.4382	0.00160986
										LOC_Os01g32460.1	TR031953	Expressed protein	0.913044	0.00202981							LOC_Os04g32020.1	TR045409	2-oxoglutarate dehydrogenase E1 component, mitochondrial precursor, putative, expressed	-0.72045	0.0294689							TR046728	TA28173_4530	OSJNBa0013K16.6 protein related cluster	1.43195	0.000329348
										LOC_Os01g58280.1	TR033821	Subtilisin N-terminal Region family protein, expressed	0.912495	0.0063468							LOC_Os04g35290.1	TR045679	Thioredoxin family protein, expressed	-0.719248	0.00140839							TR052125	LOC_Os08g26220.1	Expressed protein	1.42914	0.00963216
										LOC_Os07g41410.1	TR050002	Expressed protein	0.911142	0.0094877							LOC_Os09g26460.1	TR060515	Zinc finger family protein, putative, expressed	-0.719246	0.00438281							TR052125	LOC_Os08g26220.1	Expressed protein	1.42914	0.00963216
										LOC_Os11g25510.1	TR068541	Protein kinase domain containing protein, expressed	0.90918	0.0393326							LOC_Os06g15360.1;LOC_Os06g15360.2	TR057011	RAD23 protein, putative, expressed	-0.719186	0.0389024							TR040793	LOC_Os03g21030.1	GRAB2 protein, putative, expressed	1.42216	0.000152562
										AK058841	TR043954	N/A	0.909122	0.0252759							LOC_Os03g17680.1	TR040498	Expressed protein	-0.719169	0.0183773							TR040603	LOC_Os03g18850.1	Pathogenesis-related protein 1, putative, expressed	1.4217	0.00470394
										LOC_Os01g01660.1	TR030042	Isoflavone reductase IRL, putative, expressed	0.907572	0.00714365							LOC_Os08g42420.1;LOC_Os08g42420.2;LOC_Os	TR072010	Expressed protein	-0.718546	0.0114116							TR040603	LOC_Os03g18850.1	Pathogenesis-related protein 1, putative, expressed	1.4217	0.00470394
										LOC_Os09g39540.1	TR061383	40S ribosomal protein S25, putative, expressed	0.907492	0.0125293							LOC_Os04g56440.1;LOC_Os04g56440.2	TR047233	ENT domain containing protein, expressed	-0.717834	0.0144561							TR037525	LOC_Os02g37590.1	Glycerophosphoryl diester phosphodiesterase 1 precursor, putative, expressed	1.41654	9.28e-06
										LOC_Os02g03710.1	TR035319	Expressed protein	0.907471	0.0301984							LOC_Os11g05110.1	TR067405	Pyruvate kinase family protein, expressed	-0.716648	0.0397706							TR047311	LOC_Os04g57340.1	AP2 domain containing protein, expressed	1.4154	0.00519544
										LOC_Os06g15730.1	TR057036	Expressed protein	0.906599	0.00971823							LOC_Os01g57020.1	TR033730	Expressed protein	-0.716263	0.00469796							TR039798	LOC_Os03g08870.1	Expressed protein	1.40836	0.000330013
										LOC_Os11g29014.1	TR068733	Retrotransposon protein, putative, unclassified	0.906192	0.00190361							LOC_Os02g57260.1	TR039035	3-ketoacyl-CoA thiolase 2, peroxisomal precursor, putative, expressed	-0.715808	0.0271563							TR040412	LOC_Os03g16740.1;LOC_Os03g16740.2	Protein kinase APK1B, chloroplast precursor, putative, expressed	1.40654	0.00053642
										LOC_Os09g29930.1	TR060790	Helix-loop-helix DNA-binding domain containing protein, expressed	0.90453	0.0234803							LOC_Os10g41534.2	TR055802	ICE-like protease p20 domain containing protein, expressed	-0.71505	0.00991746							TR039806	LOC_Os03g08960.1	Homeobox domain containing protein, expressed	1.40082	0.000213641
										LOC_Os01g37390.1	TR032254	Hypothetical protein	0.903981	0.00418785							LOC_Os12g41390.1;LOC_Os12g41390.2;LOC_Os	TR073089	Homocysteine S-methyltransferase 3, putative, expressed	-0.713115	0.00857609							TR048315	LOC_Os07g12340.1	NAC-domain containing protein 2, putative, expressed	1.39088	0.000397392
										LOC_Os06g47230.1	TR058832	Expressed protein	0.903906	0.0352832							LOC_Os03g10230.1	TR039870	Expressed protein	-0.712963	0.0246011							TR038184	LOC_Os02g46910.1	Xyloglucan endotransglucosylase/hydrolase protein 28precursor, putative, expressed	1.38685	0.00317423
										LOC_Os05g05620.1	TR061763	Glutathione S-transferase GSTF1, putative, expressed	0.903455	0.0430845							chr03:6563759	TR040075	N/A	-0.7127	0.00549394							TR046320	LOC_Os04g44510.1	GRAM domain-containing protein, putative, expressed	1.3844	0.000925569
										LOC_Os06g44160.1	TR058606	DnaJ domain containing protein, expressed	0.902704	0.0382718							LOC_Os12g38870.1	TR066725	Expressed protein	-0.711731	0.0220776							TR037665	LOC_Os02g39620.1	Stress-induced protein OZI1 precursor, putative, expressed	1.38306	0.00299739
										LOC_Os11g44870.1	TR069816	Expressed protein	0.900852	0.00628667							LOC_Os08g38880.1;LOC_Os08g38880.2;LOC_Os	TR071973	WD-40 repeat family protein, putative, expressed	-0.709946	0.0246179							TR037665	LOC_Os02g39620.1	Stress-induced protein OZI1 precursor, putative, expressed	1.38306	0.00299739
										LOC_Os07g33910.1;LOC_Os07g33910.2;LOC_Os	TR071727	Glucose-6-phosphate/phosphate translocator 2, chloroplast precursor, putative, expressed;Glucose-6-phosphate/phosphate translocator 2, chloroplast precursor, putative, expressed;Glucose-6-phosphate/phosphate translocator 2, chloroplast precursor, putative	0.899675	0.0175213							LOC_Os05g08610.1	TR061977	Zinc finger, C3HC4 type family protein, expressed	-0.707883	0.0320492							TR034661	LOC_Os01g68740.1	Expressed protein	1.37876	0.00270743
										LOC_Os01g01060.1;LOC_Os01g01060.2;LOC_Os	TR070099	40S ribosomal protein S5, putative, expressed;40S ribosomal protein S5, putative, expressed	0.896767	0.0307197							LOC_Os07g43570.1	TR050166	Protein kinase domain containing protein, expressed	-0.707213	0.0459619							TR034661	LOC_Os01g68740.1	Expressed protein	1.37876	0.00270743
										LOC_Os04g12520.1	TR044424	Transposon protein, putative, Mutator sub-class	0.895447	0.00298982							LOC_Os09g27030.1	TR072540	Cysteine proteinase 2 precursor, putative, expressed	-0.706924	0.00503549							TR033576	LOC_Os01g55240.1	Gibberellin 2-beta-dioxygenase, putative, expressed	1.37708	0.00429834
										LOC_Os10g41838.1	TR055824	F-box protein interaction domain containing protein, expressed	0.894083	0.0133925							LOC_Os04g44300.1	TR046303	Transposon protein, putative, unclassified, expressed	-0.706694	0.00101032							TR042890	LOC_Os03g52910.1	Expressed protein	1.37588	0.00363864
										LOC_Os12g02630.1	TR064650	Cytochrome P450 72A1, putative, expressed	0.891183	0.0067328							LOC_Os06g30060.1;LOC_Os06g30060.2	TR057763	Expressed protein	-0.705992	0.0155592							TR031500	LOC_Os01g22900.1;LOC_Os01g22900.2	Beta-fructofuranosidase, putative, expressed	1.37411	0.00888013
										LOC_Os11g37950.1	TR069339	Barwin, putative, expressed	0.890427	0.0454708							LOC_Os03g32314.1	TR041528	Allene oxide cyclase 3, chloroplast precursor, putative, expressed	-0.705647	0.00383617							TR032791	LOC_Os01g45250.1	Expressed protein	1.37396	0.000314199
										LOC_Os02g30070.1	TR037038	Expressed protein	0.890075	0.0146715							LOC_Os11g42790.1	TR069682	Sodium/hydrogen exchanger 3 family protein, expressed	-0.703521	0.0223753							TR050555	LOC_Os07g48630.1	ETHYLENE-INSENSITIVE3-like 1 protein, putative, expressed	1.37271	0.000357499
										LOC_Os08g30510.1	TR052380	Expressed protein	0.888445	0.00237364							LOC_Os12g43950.1	TR067102	Associated with HOX family protein, expressed	-0.702249	0.0494918							TR050206	LOC_Os07g44090.1;LOC_Os07g44090.2	Myb-like DNA-binding domain containing protein, expressed	1.37056	0.00252868
										LOC_Os10g20910.1	TR054427	Hypothetical protein	0.887183	0.000840097							LOC_Os06g08110.1	TR056477	Nodulin, putative, expressed	-0.701321	0.0212069							TR056031	LOC_Os06g02490.1	Acyl-CoA-binding protein, putative, expressed	1.37036	0.00150577
										LOC_Os11g39140.1	TR069422	TRNA synthetase, putative, expressed	0.886779	0.0399068							LOC_Os01g48370.1	TR033021	Tub family protein, expressed	-0.701032	0.0136183							TR040203	LOC_Os03g14050.1	SCUTL1, putative, expressed	1.36884	0.00539494
										LOC_Os11g05990.1;LOC_Os11g05990.2	TR073151	Digalactosyldiacylglycerol synthase 1, putative, expressed	0.885596	0.0157901							LOC_Os03g55540.1	TR043075	Zinc-finger protein 1, putative, expressed	-0.700991	0.00406289							TR040203	LOC_Os03g14050.1	SCUTL1, putative, expressed	1.36884	0.00539494
										LOC_Os04g55850.1;LOC_Os04g55850.2;LOC_Os	TR071563	S1/P1 Nuclease family protein, expressed	0.884555	0.0234978							LOC_Os08g33420.1	TR052593	Agenet domain containing protein, expressed	-0.700152	0.00423525							TR038481	LOC_Os02g50570.1	Transposon protein, putative, CACTA, En/Spm sub-class, expressed	1.36611	0.000427127
										AK066585	TR052857	N/A	0.884438	0.0478106																		TR072560	LOC_Os09g31200.1;LOC_Os09g31200.2	Multiple stress-responsive zinc-finger protein ISAP1, putative, expressed	1.35834	0.00558258
										LOC_Os02g32520.1;LOC_Os02g32520.2	TR037171	ERD1 protein, chloroplast precursor, putative, expressed	0.881185	0.00181873																		TR052957	LOC_Os08g38460.1	Zinc finger, C3HC4 type family protein, expressed	1.35651	0.00525495
										LOC_Os09g29404.1	TR060748	Isoamylase precursor, putative, expressed	0.880238	0.00912217																		TR033068	LOC_Os01g48930.1	Expressed protein	1.35613	0.00675137
										LOC_Os02g33820.1	TR037256	ABA/WDS induced protein, expressed	0.879995	0.00063656																		TR033068	LOC_Os01g48930.1	Expressed protein	1.35613	0.00675137
										LOC_Os01g01170.1	TR030012	Expressed protein	0.877402	0.0471542																		TR041288	LOC_Os03g28330.1;LOC_Os03g28330.2;LOC_Os03g28330.3	Sucrose synthase 2, putative, expressed	1.35531	0.000996117
										LOC_Os06g47200.1;LOC_Os06g47200.3	TR058829	Protease inhibitor/seed storage/LTP family protein, expressed	0.875242	0.0139799																		TR041288	LOC_Os03g28330.1;LOC_Os03g28330.2;LOC_Os03g28330.3	Sucrose synthase 2, putative, expressed	1.35531	0.000996117
										LOC_Os11g12340.1;LOC_Os11g12340.2	TR067930	NB-ARC domain containing protein, expressed	0.871429	0.00873701																		TR047443	LOC_Os04g58860.1	Harpin-induced protein 1 containing protein, expressed	1.35363	0.0102137
										LOC_Os08g42760.1	TR053285	Bicoid-interacting protein 3 containing protein, expressed	0.870725	0.043284																		TR047443	LOC_Os04g58860.1	Harpin-induced protein 1 containing protein, expressed	1.35363	0.0102137
										LOC_Os09g04310.1	TR059305	Expressed protein	0.869788	0.0119275																		TR034290	LOC_Os01g64360.1	Myb-like DNA-binding domain containing protein, expressed	1.3515	9.68e-05
										LOC_Os03g24040.1	TR040966	Ubiquitin ligase SINAT5, putative, expressed	0.868475	0.018392																		TR038837	LOC_Os02g54800.1	Hypothetical protein	1.34566	0.000648808
										LOC_Os03g37830.1	TR041761	Potassium uptake protein, expressed	0.866306	0.0308329																		TR038837	LOC_Os02g54800.1	Hypothetical protein	1.34566	0.000648808
										LOC_Os11g48030.1	TR070005	Skp1 family, tetramerisation domain containing protein, expressed	0.866145	0.0422938																		TR061917	LOC_Os05g07810.1	Universal stress protein family protein, expressed	1.33888	0.000290869
										LOC_Os05g46020.1	TR064092	WRKY DNA binding domain containing protein, expressed	0.8658	0.00506871																		TR038299	LOC_Os02g48210.1	Protein kinase domain containing protein, expressed	1.33791	0.000158368
										LOC_Os08g31410.1	TR052446	Sulfate transporter 1.2, putative, expressed	0.86571	0.0205368																		TR038299	LOC_Os02g48210.1	Protein kinase domain containing protein, expressed	1.33791	0.000158368
										LOC_Os11g46950.1	TR069930	Protein kinase domain containing protein, expressed	0.865413	0.0331888																		TR031022	LOC_Os01g14440.1	WRKY DNA binding domain containing protein, expressed	1.3339	0.000305771
										LOC_Os10g28080.1	TR054816	Glycosyl hydrolases family 18 protein, expressed	0.865343	0.00217288																		TR045896	LOC_Os04g39080.1	F-box domain containing protein, expressed	1.33369	5.55e-05
										chr08:13114064	TR051906	N/A	0.862086	0.0249712																		TR037427	LOC_Os02g36330.1	Zinc finger, C3HC4 type family protein, expressed	1.32924	0.00028114
										LOC_Os05g10930.1	TR062092	Glutaredoxin-like family protein, expressed	0.861877	0.0239067																		TR047299	LOC_Os04g57200.2	Heavy metal-associated domain containing protein, expressed	1.32892	0.000839704
										LOC_Os10g43060.1	TR055924	Expressed protein	0.860301	0.0337533																		TR061179	LOC_Os09g37080.1	Expressed protein	1.3256	0.0211396
										LOC_Os06g40030.1	TR058308	D-mannose binding lectin family protein, expressed	0.859538	0.0118698																		TR061179	LOC_Os09g37080.1	Expressed protein	1.3256	0.0211396
										LOC_Os06g18850.1	TR057167	Hypothetical protein	0.859297	0.0333841																		TR037428	LOC_Os02g36340.1;LOC_Os02g36340.2	Riboflavin biosynthesis protein ribA, chloroplast precursor, putative, expressed	1.30966	0.00362346
										LOC_Os06g24980.1;LOC_Os09g01900.1	TR072334	Transposon protein, putative, CACTA, En/Spm sub-class;transposon protein, putative, CACTA, En/Spm sub-class	0.858061	0.010237																		TR046902	LOC_Os04g52180.1	Expressed protein	1.30098	0.00842907
										LOC_Os02g08100.1	TR035655	4-coumarate-CoA ligase 1, putative, expressed	0.857866	0.00376088																		TR046902	LOC_Os04g52180.1	Expressed protein	1.30098	0.00842907
										LOC_Os04g57730.1	TR047347	Uracil-DNA glycosylase, putative, expressed	0.856585	0.00912403																		TR049769	LOC_Os07g38570.1	Expressed protein	1.30033	0.00105775
										LOC_Os10g25000.1	TR054648	Expressed protein	0.8564	0.0369506																		TR049769	LOC_Os07g38570.1	Expressed protein	1.30033	0.00105775
										LOC_Os10g42710.1;LOC_Os10g42710.2;LOC_Os	TR072214	Poly polymerase catalytic domain containing protein, expressed	0.856264	0.0367101																		TR045794	LOC_Os04g37710.1	Dihydrofolate reductase, putative, expressed	1.29843	0.0106613
										LOC_Os03g62420.1	TR043644	Expressed protein	0.856091	0.000654038																		TR045921	LOC_Os04g39350.1	Heavy metal-associated domain containing protein, expressed	1.2933	0.00165091
										LOC_Os05g05020.1	TR061716	Expressed protein	0.8558	0.00630814																		TR045921	LOC_Os04g39350.1	Heavy metal-associated domain containing protein, expressed	1.2933	0.00165091
										LOC_Os03g59080.1	TR071240	Acyl-activating enzyme 18, putative, expressed	0.85549	0.012574																		TR032590	LOC_Os01g42190.1	DnaJ domain containing protein, expressed	1.28899	0.00919211
										LOC_Os11g07780.1	TR067616	Hypothetical protein	0.854665	0.0319007																		TR047428	LOC_Os04g58710.1;LOC_Os04g58710.2	AMP-binding enzyme family protein, expressed	1.28764	0.000195032
										LOC_Os01g47420.1;LOC_Os01g47420.2	TR070316	Pterin-4-alpha-carbinolamine dehydratase family protein, expressed	0.853765	0.0307221																		TR047428	LOC_Os04g58710.1;LOC_Os04g58710.2	AMP-binding enzyme family protein, expressed	1.28764	0.000195032
										LOC_Os02g05370.1;LOC_Os02g05440.1	TR070564	Expressed protein;expressed protein	0.85194	0.00508859																		TR040373	LOC_Os03g16150.1	Mannose-1-phosphate guanyltransferase, putative, expressed	1.28492	0.00033758
										LOC_Os01g38359.1;LOC_Os01g38359.2	TR032313	Peptidyl-prolyl cis-trans isomerase, FKBP-type family protein, expressed	0.851084	0.0200464																		TR040373	LOC_Os03g16150.1	Mannose-1-phosphate guanyltransferase, putative, expressed	1.28492	0.00033758
										LOC_Os01g70380.1	TR034758	Serine palmitoyltransferase 2, putative, expressed	0.850594	0.00200734																		TR050435	LOC_Os07g47160.1	F-box domain containing protein	1.28422	0.00105224
										LOC_Os09g28000.1;LOC_Os09g28000.2	TR072547	Signal peptidase I family protein, expressed	0.848405	0.000929206																		TR039297	LOC_Os03g02750.1	Subtilisin N-terminal Region family protein, expressed	1.27682	0.00845968
										LOC_Os02g27480.1;LOC_Os02g27480.2;LOC_Os	TR070670	MAC/Perforin domain containing protein, expressed	0.847496	0.0192484																		TR072099	LOC_Os10g26700.1;LOC_Os10g26700.2	YGL010w, putative, expressed	1.26803	0.00526404
										LOC_Os05g33580.1	TR063258	Expressed protein	0.84638	0.0175552																		TR072099	LOC_Os10g26700.1;LOC_Os10g26700.2	YGL010w, putative, expressed	1.26803	0.00526404
										LOC_Os11g12320.1	TR067928	Leucine Rich Repeat family protein	0.845938	0.0309536																		TR040541	LOC_Os03g18130.1	Asparagine synthetase, putative, expressed	1.26557	0.000503111
										LOC_Os11g11960.1	TR067912	NBS-LRR type disease resistance protein, putative, expressed	0.842783	0.0150778																		TR041295	LOC_Os03g28940.1	ZIM motif family protein, expressed	1.26094	0.00155715
										LOC_Os11g28910.1	TR068723	Transposon protein, putative, CACTA, En/Spm sub-class, expressed	0.839797	0.00827532																		TR036822	LOC_Os02g26810.1	Trans-cinnamate 4-monooxygenase, putative, expressed	1.25915	0.00187732
										LOC_Os07g48310.1	TR050527	Leucine-rich repeat transmembrane protein kinase, putative, expressed	0.8385	0.00249913																		TR047605	LOC_Os07g02330.1	Protein phosphatase 2C containing protein, expressed	1.25868	0.0165434
										LOC_Os03g17000.1;LOC_Os03g17000.2;LOC_Os	TR070991	Rhamnose biosynthetic enzyme 1, putative, expressed	0.836942	0.0321915																		TR039758	LOC_Os03g08390.1	Expressed protein	1.25779	0.000771058
										AK109491;AK068270	TR055444	Putative indole-3-acetic acid-regulated protein relatedcluster;Putative indole-3-acetic acid-regulated protein relatedcluster	0.836824	0.0490082																		TR047885	LOC_Os07g06550.1	Expressed protein	1.25669	0.0059196
										LOC_Os11g31960.1	TR068936	Expressed protein	0.836706	0.000869976																		TR038561	LOC_Os02g51460.1	MTERF family protein, expressed	1.25461	0.00720791
										LOC_Os01g64780.1;LOC_Os01g64780.3	TR070466	Transmembrane protein, putative, expressed	0.836655	0.0239116																		TR043098	LOC_Os03g55800.1	Cytochrome P450 74A1, chloroplast precursor, putative, expressed	1.25377	0.0015561
										LOC_Os12g02100.1;LOC_Os12g02100.2	TR072900	Expressed protein	0.835839	0.028834																		TR046094	LOC_Os04g41570.1;LOC_Os04g41570.2	ER33 protein, putative, expressed	1.24975	0.00187028
										LOC_Os08g05480.1	TR050964	F-box domain containing protein, expressed	0.834846	0.000140873																		TR056973	LOC_Os06g14420.1	Hydrolase, NUDIX family protein, expressed	1.24173	4.5e-06
										chr12:20548619;chr12:20646140	TR070024	N/A	0.832817	0.00405655																		TR051309	LOC_Os08g10300.1	SHR5-receptor-like kinase, putative, expressed	1.23899	0.000184095
										LOC_Os05g38520.1;LOC_Os05g38520.2;LOC_Os	TR072772	60S ribosomal protein L36-2, putative, expressed	0.830741	0.00459167																		TR051309	LOC_Os08g10300.1	SHR5-receptor-like kinase, putative, expressed	1.23899	0.000184095
										LOC_Os10g40080.1	TR055683	Hypothetical protein	0.830665	0.00848706																		TR031363	LOC_Os01g20730.1	Expressed protein	1.23791	0.00614055
										LOC_Os05g40270.7	TR063698	Leucine-rich repeat transmembrane protein kinase, putative, expressed	0.828183	0.00362467																		TR031363	LOC_Os01g20730.1	Expressed protein	1.23791	0.00614055
										LOC_Os05g48320.1	TR064244	60S ribosomal protein L37a, putative, expressed	0.827976	0.0053675																		TR036423	LOC_Os02g19770.1	Eukaryotic translation initiation factor 1A, putative, expressed	1.23506	0.000934562
										LOC_Os08g25310.1	TR052074	Phosphatidylinositol transfer-like protein III, putative, expressed	0.82753	0.0263031																		TR063969	LOC_Os05g44270.1	VQ motif family protein, expressed	1.23256	0.0023699
										LOC_Os07g48430.1;LOC_Os07g48430.2	TR071809	Nucleoside-triphosphatase, putative, expressed	0.825611	0.0294381																		TR042599	LOC_Os03g49440.1	Phosphatase, putative, expressed	1.22849	0.000527721
										LOC_Os11g40320.1	TR069503	Expressed protein	0.825271	0.0424089																		TR052358	LOC_Os08g30020.1;LOC_Os08g30020.2;LOC_Os08g30020.3	Expressed protein	1.22688	0.000165917
										LOC_Os02g13380.1	TR036003	Early nodulin 93, putative, expressed	0.822812	0.00349404																		TR037804	LOC_Os02g41954.1	Gibberellin 2-oxidase 1, putative, expressed	1.22605	0.00166538
										LOC_Os11g41640.1	TR069599	Helix-loop-helix DNA-binding domain containing protein	0.820754	0.00234416																		TR039824	LOC_Os03g09170.1	AP2 domain containing protein, expressed	1.22497	0.000132145
										LOC_Os11g48020.1	TR070004	Sterol desaturase family protein, expressed	0.820391	0.0267873																		TR045292	LOC_Os04g30420.1	Chloroplastic quinone-oxidoreductase, putative, expressed	1.2246	0.00226454
										LOC_Os04g54200.1	TR047065	Diacylglycerol kinase, putative, expressed	0.819092	0.00772936																		TR034413	LOC_Os01g65750.1	Transposon protein, putative, unclassified	1.21919	0.000181971
										LOC_Os03g29810.1	TR041347	Clp protease family protein, expressed	0.819027	0.0410404																		TR039845	LOC_Os03g09900.1	Membrane protein, putative, expressed	1.21486	0.000820411
										LOC_Os12g05700.1	TR064841	Transposon protein, putative, Mutator sub-class	0.817296	0.034966																		TR039845	LOC_Os03g09900.1	Membrane protein, putative, expressed	1.21486	0.000820411
										LOC_Os08g41300.1	TR053178	60S ribosomal protein L32, putative, expressed	0.815883	0.000789388																		TR050708	LOC_Os08g01890.1	Expressed protein	1.21353	0.00114347
										LOC_Os05g40270.1;LOC_Os05g40270.2;LOC_Os	TR072784	Leucine-rich repeat transmembrane protein kinase, putative, expressed	0.814495	0.0409337																		TR032700	LOC_Os01g43530.1	Late embryogenesis abundant protein Lea14-A, putative, expressed	1.21083	0.000421398
										LOC_Os03g21400.1	TR040819	Cytochrome P450 family protein, expressed	0.813867	0.0346303																		TR063830	LOC_Os05g41900.3;LOC_Os05g41900.4	Protein translation factor SUI1, putative, expressed	1.20369	0.0129563
										LOC_Os02g13430.1	TR036008	Leucine Rich Repeat family protein, expressed	0.81309	0.00176311																		TR063830	LOC_Os05g41900.3;LOC_Os05g41900.4	Protein translation factor SUI1, putative, expressed	1.20369	0.0129563
										LOC_Os11g07850.1	TR067620	Protein-tyrosine phosphatase containing protein, expressed	0.812833	0.037112																		TR039832	LOC_Os03g09250.1;LOC_Os03g09250.2;LOC_Os03g09250.3	Inositol-3-phosphate synthase, putative, expressed	1.2005	0.000307449
										LOC_Os04g10000.1	TR044290	Oxidoreductase, short chain dehydrogenase/reductase family protein, expressed	0.81185	0.0228653																		TR039832	LOC_Os03g09250.1;LOC_Os03g09250.2;LOC_Os03g09250.3	Inositol-3-phosphate synthase, putative, expressed	1.2005	0.000307449
										LOC_Os01g42620.1;LOC_Os01g42620.2	TR070289	Pentatricopeptide, putative, expressed	0.811243	0.0302777																		TR046403	LOC_Os04g45410.1	Retrotransposon protein, putative, Ty3-gypsy subclass	1.19823	0.00101206
										LOC_Os11g27470.1	TR068649	Hypothetical protein	0.810269	0.0238847																		TR048472	LOC_Os07g14850.1	Cellulose synthase A catalytic subunit 6, putative, expressed	1.18708	0.0138324
										LOC_Os03g16910.1	TR040427	SLT1 protein, putative, expressed	0.80941	0.00394294																		TR037792	LOC_Os02g41840.1	Expressed protein	1.18429	0.0014176
										LOC_Os01g03100.1;LOC_Os01g03100.2	TR070110	Zinc finger family protein, putative, expressed	0.809181	0.0186353																		TR036948	LOC_Os02g28720.1	U-box domain containing protein, expressed	1.18426	0.000600915
										LOC_Os08g24770.1	TR052039	Legume lectins beta domain containing protein, expressed	0.808784	0.00621904																		TR038748	LOC_Os02g53750.1;LOC_Os02g53750.2	Serine/threonine-protein kinase NAK, putative, expressed	1.18282	0.000150665
										LOC_Os11g34920.1	TR069114	Stripe rust resistance protein Yr10, putative, expressed	0.80677	0.00146254																		TR036586	LOC_Os02g22160.1	Expressed protein	1.18238	0.00293411
										LOC_Os11g08100.1	TR067642	Eukaryotic aspartyl protease family protein, expressed	0.805867	0.00176282																		TR036586	LOC_Os02g22160.1	Expressed protein	1.18238	0.00293411
										LOC_Os02g37180.1	TR037498	Expressed protein	0.803831	0.000154637																		TR037952	LOC_Os02g43790.1	AP2 domain containing protein, expressed	1.18132	9.89e-06
										LOC_Os08g13270.1	TR051447	Expressed protein	0.803642	0.00774106																		TR030196	LOC_Os01g03690.1	Serine/threonine-protein kinase receptor precursor, putative, expressed	1.18101	0.00306195
										LOC_Os09g29520.1	TR060756	Wall-associated kinase 3, putative, expressed	0.802757	0.0296656																		TR036567	LOC_Os02g21920.1	Senescence-associated protein, putative, expressed	1.17973	0.00413349
										AF323612	TR031403	Zinc-induced protein related cluster	0.80187	0.016178																		TR039936	LOC_Os03g10950.1	Protein phosphatase 2C family protein, putative, expressed	1.17741	0.00275295
										LOC_Os04g04480.1	TR044039	Retrotransposon protein, putative, unclassified	0.801622	0.00797741																		TR039936	LOC_Os03g10950.1	Protein phosphatase 2C family protein, putative, expressed	1.17741	0.00275295
										LOC_Os07g31720.1	TR049298	C2 domain containing protein, expressed	0.799217	0.0157077																		TR031112	LOC_Os01g15830.1	Peroxidase 72 precursor, putative, expressed	1.17515	0.044648
										LOC_Os10g40490.1	TR055712	U-box domain containing protein, expressed	0.797487	0.0117151																		TR031112	LOC_Os01g15830.1	Peroxidase 72 precursor, putative, expressed	1.17515	0.044648
										LOC_Os03g59390.1	TR043406	Calcium-dependent protein kinase, isoform AK1, putative, expressed	0.797196	0.00118651																		TR046571	LOC_Os04g47480.1	Hypothetical protein	1.17135	0.0005188
										LOC_Os03g02160.1;LOC_Os03g02160.2	TR039250	Zinc finger C-x8-C-x5-C-x3-H type family protein, expressed	0.7947	0.0462879																		TR039412	LOC_Os03g04070.1	No apical meristem protein, expressed	1.17001	0.000395535
										LOC_Os01g48760.1;LOC_Os01g48760.2	TR070327	THAP domain protein 4, putative, expressed	0.791052	0.00793076																		TR037565	LOC_Os02g38140.1	Beta 1,4 N-acetylglucosaminyltransferase, putative, expressed	1.16598	0.00261642
										LOC_Os08g45220.1;LOC_Os08g45220.2	TR053475	Expressed protein	0.790917	0.0446105																		TR038484	LOC_Os02g50600.1	Glycosyl transferase family 8 protein, putative, expressed	1.16563	0.00125204
										LOC_Os11g29190.1;LOC_Os11g29190.2	TR068745	40S ribosomal protein S5, putative, expressed	0.790325	0.000448592																		TR052696	LOC_Os08g34800.1	Expressed protein	1.16539	0.00146919
										LOC_Os03g61060.1;LOC_Os03g61060.2	TR071259	Protein kinase domain containing protein, expressed	0.789735	0.0284869																		TR052696	LOC_Os08g34800.1	Expressed protein	1.16539	0.00146919
										LOC_Os11g23860.1	TR068445	Hypothetical protein	0.7889	0.0313782																		TR051465	LOC_Os08g13570.1	Exo70 exocyst complex subunit family protein, expressed	1.16346	0.00286967
										LOC_Os02g11070.1	TR035863	Fatty acid elongase, putative, expressed	0.788407	0.0292172																		TR032236	LOC_Os01g37040.1	Expressed protein	1.16184	0.00340738
										LOC_Os12g43970.1	TR067104	Hydrolase, alpha/beta fold family protein, expressed	0.788047	0.010795																		TR040840	LOC_Os03g21640.1	Expressed protein	1.16056	0.00037639
										LOC_Os01g31980.1	TR031928	MATE efflux family protein, expressed	0.788034	0.0176924																		TR059026	LOC_Os06g49780.1	Expressed protein	1.15464	0.00348132
										LOC_Os04g22380.1	TR044873	Oxidoreductase, short chain dehydrogenase/reductase family protein, expressed	0.787898	0.0380121																		TR033512	LOC_Os01g54400.1	VQ motif family protein, expressed	1.1543	0.00390437
										LOC_Os11g16580.1	TR068137	Endonuclease III-like protein 1, putative, expressed	0.787544	0.0260144																		TR033512	LOC_Os01g54400.1	VQ motif family protein, expressed	1.1543	0.00390437
										AB027123	TR066619	N/A	0.787428	0.00935886																		TR038609	LOC_Os02g52120.1	Hypothetical protein	1.15004	0.00104592
										LOC_Os08g34140.1	TR052645	Vesicle transport v-SNARE protein, expressed	0.787353	0.0489823																		TR048466	LOC_Os07g14740.1	Harpin-induced protein 1 containing protein, expressed	1.1452	2.04e-05
										chr03:21231313	TR041799	N/A	0.787158	0.0114358																		TR048466	LOC_Os07g14740.1	Harpin-induced protein 1 containing protein, expressed	1.1452	2.04e-05
										LOC_Os04g43060.1	TR046211	Enzyme of the cupin superfamily, putative, expressed	0.785342	0.000663727																		TR039213	LOC_Os03g01750.3	Protein tyrosine phosphatase, putative, expressed	1.14489	0.00158709
										LOC_Os08g23810.1;LOC_Os08g23810.2	TR051997	Enoyl, chloroplast precursor, putative, expressed	0.785108	0.0234384																		TR033227	LOC_Os01g50940.1	Helix-loop-helix DNA-binding domain containing protein, expressed	1.13954	0.000860992
										LOC_Os03g20370.1	TR040730	Calmodulin, putative, expressed	0.784148	0.000446331																		TR032876	LOC_Os01g46380.1	Ketol-acid reductoisomerase, chloroplast precursor, putative, expressed	1.1383	0.00280632
										LOC_Os06g14324.1;LOC_Os06g14324.2	TR056968	Calcium binding EF-hand protein, putative, expressed	0.782827	0.0402723																		TR032876	LOC_Os01g46380.1	Ketol-acid reductoisomerase, chloroplast precursor, putative, expressed	1.1383	0.00280632
										LOC_Os01g42630.1	TR070290	C-5 cytosine-specific DNA methylase family protein, expressed	0.781908	0.0209968																		TR035715	LOC_Os02g09320.1	Cytochrome P450 family protein	1.13802	2.72e-05
										LOC_Os01g43370.1;LOC_Os01g43370.2	TR070300	Expressed protein	0.780531	0.00390835																		TR035715	LOC_Os02g09320.1	Cytochrome P450 family protein	1.13802	2.72e-05
										LOC_Os10g01060.1	TR053484	U-box domain containing protein, expressed	0.778022	0.0262484																		TR041040	LOC_Os03g25030.1	GDSL-like Lipase/Acylhydrolase family protein, expressed	1.13356	0.00363228
										LOC_Os06g05760.1	TR056295	Ubiquitin family protein	0.77762	0.0193985																		TR043067	LOC_Os03g55430.1	Expressed protein	1.13237	0.000587466
										LOC_Os04g45480.1;LOC_Os04g45480.2	TR071490	Stress-induced protein sti1, putative, expressed	0.777006	0.0101851																		TR053359	LOC_Os08g43670.1	Zinc finger, C3HC4 type family protein, expressed	1.13185	0.00626195
										LOC_Os03g21950.1	TR040870	Fumarate hydratase 1, mitochondrial precursor, putative, expressed	0.776647	0.0319651																		TR052426	LOC_Os08g31090.1	Expressed protein	1.12981	0.00455787
										AT003629	TR042247	Putative cytochrome P450 related cluster	0.776329	0.0096187																		TR038200	LOC_Os02g47090.1	POT family protein, expressed	1.12552	0.00523322
										LOC_Os01g42490.1;LOC_Os01g42490.2;LOC_Os	TR070287	Endonuclease/Exonuclease/phosphatase family protein, expressed	0.774618	0.00462186																		TR052679	LOC_Os08g34580.1	Trehalose-6-phosphate synthase, putative, expressed	1.12128	0.00536091
										LOC_Os08g41730.1	TR053216	Proteasome subunit beta type 1, putative, expressed	0.774595	0.00956924																		TR047929	LOC_Os07g07040.1	Expressed protein	1.11933	0.0073881
										LOC_Os11g06340.1	TR067497	Ubiquinol-cytochrome c reductase complex 7.8 kDa protein, putative, expressed	0.774092	0.00152089																		TR037499	LOC_Os02g37190.1	Expressed protein	1.11508	0.00386278
										LOC_Os01g51540.1	TR033275	Cytidine and deoxycytidylate deaminase zinc-binding region family protein, expressed	0.772322	0.026842																		TR037499	LOC_Os02g37190.1	Expressed protein	1.11508	0.00386278
										LOC_Os05g48230.1	TR064235	Expressed protein	0.771742	0.0262643																		TR036916	LOC_Os02g28170.1	Transferase family protein, expressed	1.11323	0.00239394
										LOC_Os06g46670.1;LOC_Os06g46670.2	TR072408	Glutamate receptor 3.4 precursor, putative, expressed	0.76957	0.00378011																		TR035515	LOC_Os02g06330.1	AP2 domain containing protein, expressed	1.10207	0.00916878
										LOC_Os05g35060.1	TR063368	Non-imprinted in Prader-Willi/Angelman syndrome region protein, putative, expressed	0.769129	0.0497853																		TR034005	LOC_Os01g60640.1	WRKY DNA binding domain containing protein, expressed	1.09643	0.00440787
										LOC_Os03g06330.1	TR039594	Protein kinase APK1B, chloroplast precursor, putative, expressed	0.767612	0.016445																		TR040885	LOC_Os03g22170.1	AP2 domain containing protein, expressed	1.0958	0.00145088
										LOC_Os07g48100.1	TR050508	CBL-interacting serine/threonine-protein kinase 15, putative, expressed	0.766023	0.00860067																		TR040885	LOC_Os03g22170.1	AP2 domain containing protein, expressed	1.0958	0.00145088
										LOC_Os07g45570.1	TR050320	Expressed protein	0.765675	0.0148329																		TR038134	LOC_Os02g46210.1	Expressed protein	1.09251	0.00285396
										LOC_Os03g50880.1	TR042723	Anthranilate synthase component II, putative, expressed	0.765093	2.32e-05																		TR038134	LOC_Os02g46210.1	Expressed protein	1.09251	0.00285396
										LOC_Os03g22730.1;LOC_Os03g22730.2;LOC_Os	TR071038	Nucleolar protein NOP5, putative, expressed	0.764694	0.0050826																		TR047469	LOC_Os04g59200.1	Peroxidase family protein, expressed	1.0875	0.00827334
										LOC_Os05g39960.1;LOC_Os05g39960.2	TR072782	40S ribosomal protein S26, putative, expressed	0.762956	0.0102711																		TR038036	LOC_Os02g44870.1	Dehydrin family protein, expressed	1.08701	0.0206954
										LOC_Os03g51479.1;LOC_Os03g51479.2	TR071177	Maf-like protein, expressed	0.762195	0.0419706																		TR047065	LOC_Os04g54200.1	Diacylglycerol kinase, putative, expressed	1.08609	0.0213413
										LOC_Os01g65380.1	TR034378	Patellin-5, putative, expressed	0.761844	0.0162995																		TR067807	LOC_Os11g10470.1	Expressed protein	1.08239	0.0441424
										LOC_Os08g13080.1	TR051436	Retrotransposon protein, putative, unclassified	0.758779	0.000206861																		TR040241	LOC_Os03g14500.1	Expressed protein	1.0806	0.00463272
										LOC_Os05g49730.1	TR064363	Protein phosphatase 2C containing protein, expressed	0.758558	0.0402107																		TR031348	N/A	N/A	1.07919	2.33e-06
										LOC_Os03g58960.1;LOC_Os03g58960.2	TR071238	DHHC zinc finger domain containing protein, expressed	0.758092	0.049378																		TR032820	LOC_Os01g45640.1	Tat pathway signal sequence family protein, expressed	1.07399	7.19e-05
										N/A	TR061171	N/A	0.757987	0.0241559																		TR032820	LOC_Os01g45640.1	Tat pathway signal sequence family protein, expressed	1.07399	7.19e-05
										LOC_Os01g73080.1;LOC_Os01g73080.2;LOC_Os	TR070516	Expressed protein	0.757466	0.00425449																		TR038364	LOC_Os02g48980.1	Expressed protein	1.07364	9.36e-05
										LOC_Os11g03400.1	TR067288	40S ribosomal protein S16, putative, expressed	0.755658	0.00693309																		TR046482	LOC_Os04g46440.1	DRE binding factor 2, putative, expressed	1.07211	0.00413801
										LOC_Os01g19330.1	TR031311	Cpm7, putative, expressed	0.755102	0.00352351																		TR036142	LOC_Os02g15290.1	VQ motif family protein, expressed	1.07092	0.000572918
										TA65650_4530	TR053870	Hypothetical protein OSJNBa0048A13.43 related cluster	0.754388	0.00941347																		TR030209	LOC_Os01g03890.1	Seed specific protein Bn15D17A, putative	1.07023	0.00119138
										LOC_Os11g08090.1	TR067641	Armadillo/beta-catenin-like repeat family protein, expressed	0.754183	0.0215151																		TR030209	LOC_Os01g03890.1	Seed specific protein Bn15D17A, putative	1.07023	0.00119138
										LOC_Os08g36480.1;LOC_Os08g36500.1	TR071953	Nitrate reductase 1, putative, expressed;Nitrate reductase 1, putative, expressed	0.751457	0.0181569																		TR063400	LOC_Os05g35500.1	MYB6, putative, expressed	1.06618	0.00383065
										LOC_Os07g37630.1	TR049700	Transposon protein, putative, unclassified, expressed	0.751386	0.00615006																		TR049475	LOC_Os07g34640.1;LOC_Os07g34640.2	Expressed protein	1.06609	0.0016856
										LOC_Os06g45510.1;LOC_Os06g45510.2	TR072402	Thioredoxin family protein, expressed	0.751337	0.0133558																		TR042868	LOC_Os03g52650.1	Syntaxin-related protein KNOLLE, putative, expressed	1.05995	0.000971598
										LOC_Os05g29900.1	TR062998	Expressed protein	0.749936	0.0108806																		TR042868	LOC_Os03g52650.1	Syntaxin-related protein KNOLLE, putative, expressed	1.05995	0.000971598
										LOC_Os03g08999.1	TR039809	Oxidoreductase, zinc-binding dehydrogenase family protein, expressed	0.749322	0.000102775																		TR042800	LOC_Os03g51740.1	1-aminocyclopropane-1-carboxylate synthase 1, putative, expressed	1.055	0.00241994
										LOC_Os02g07470.1	TR035610	Hypothetical protein	0.748207	0.020931																		TR042800	LOC_Os03g51740.1	1-aminocyclopropane-1-carboxylate synthase 1, putative, expressed	1.055	0.00241994
										LOC_Os09g25040.1	TR060409	Helix-loop-helix DNA-binding domain containing protein, expressed	0.747981	0.025739																		TR040573	LOC_Os03g18454.1;LOC_Os03g18454.2	Gamma interferon inducible lysosomal thiol reductase family protein, expressed	1.05284	0.00120443
										LOC_Os03g58790.1	TR043356	ATPase 2, putative, expressed	0.747763	0.0231152																		TR040839	LOC_Os03g21640.2	Expressed protein	1.052	0.027007
										LOC_Os04g26470.1	TR045061	Hypothetical protein	0.747734	0.00504099																		TR044126	LOC_Os04g06734.1	Expressed protein	1.04607	0.0143891
										CB627873	TR056217	Hypothetical protein related cluster	0.746939	0.01775																		TR042656	LOC_Os03g50130.1;LOC_Os03g50130.2	MAPEG family protein, expressed	1.03871	6.54e-05
										LOC_Os09g26980.1	TR060554	Cytochrome P450 family protein, expressed	0.744878	0.016733																		TR048022	LOC_Os07g08240.1	ZmEBE-1 protein, putative, expressed	1.03855	0.00178028
										LOC_Os08g06040.1	TR051003	60S ribosomal protein L34, putative, expressed	0.744663	0.000590819																		TR039238	LOC_Os03g01990.1	LysM domain containing protein, expressed	1.03807	0.000263265
										LOC_Os11g14040.1	TR067996	Glutathione S-transferase zeta class, putative	0.744502	0.00164302																		TR040807	LOC_Os03g21210.1	Membrane-anchored endo-1,4-beta-glucanase, putative, expressed	1.03776	0.0134595
										LOC_Os05g49910.1	TR064379	Expressed protein	0.742495	0.0101629																		TR071412	LOC_Os04g34170.1;LOC_Os04g34170.2;LOC_Os04g34170.3	Transposon protein, putative, CACTA, En/Spm sub-class, expressed	1.03404	0.000447196
										LOC_Os07g23120.1;LOC_Os07g23120.2	TR048827	Expressed protein	0.742393	0.000841174																		TR037363	LOC_Os02g35329.1	E3 ubiquitin ligase EL5, putative, expressed	1.02945	0.000848731
										LOC_Os11g07930.1	TR067628	Oxidoreductase, short chain dehydrogenase/reductase family protein, expressed	0.741941	0.00667815																		TR032144	LOC_Os01g35460.1	Transposon protein, putative, unclassified	1.02922	0.00789868
										LOC_Os08g06710.1	TR051057	F-box domain containing protein, expressed	0.740741	0.0228725																		TR041104	LOC_Os03g25960.1	RNA recognition motif family protein, expressed	1.029	0.00403017
										LOC_Os04g30730.1	TR045315	60S ribosomal protein L35, putative, expressed	0.740219	0.0110321																		TR031847	LOC_Os01g29330.1	Expressed protein	1.01893	0.0011297
										LOC_Os10g31330.1;LOC_Os10g31330.2;LOC_Os	TR072121	Transposon protein, putative, CACTA, En/Spm sub-class, expressed	0.739046	0.042942																		TR030662	LOC_Os01g09770.1	Expressed protein	1.0154	0.00341348
										LOC_Os11g20790.1	TR068378	Adenylate kinase B, putative, expressed	0.73805	0.0295109																		TR031298	LOC_Os01g19130.1	Protein phosphatase 2C containing protein, expressed	1.01523	0.00204965
										LOC_Os11g08940.1	TR067689	DNA-directed RNA polymerase II 8.2 kDa polypeptide, putative, expressed	0.738031	0.0193158																		TR037236	LOC_Os02g33590.1	U-box domain containing protein, expressed	1.01211	2.7e-05
										LOC_Os01g61460.1	TR034072	Expressed protein	0.737492	0.0229979																		TR037569	LOC_Os02g38190.1	Expressed protein	1.01163	6.02e-05
										LOC_Os08g44870.1	TR053449	MATE efflux family protein, expressed	0.736486	0.00552291																		TR037569	LOC_Os02g38190.1	Expressed protein	1.01163	6.02e-05
										LOC_Os04g30100.1	TR045270	Transposon protein, putative, CACTA, En/Spm sub-class	0.735655	0.00749373																		TR039511	LOC_Os03g05290.1	Aquaporin TIP-type, putative, expressed	1.01051	0.0176512
										LOC_Os05g15200.1	TR062352	Zinc knuckle family protein	0.735243	0.00195662																		TR039511	LOC_Os03g05290.1	Aquaporin TIP-type, putative, expressed	1.01051	0.0176512
										LOC_Os11g11110.1	TR067853	Expressed protein	0.734723	0.0418319																		TR063647	LOC_Os05g39610.1	Exo70 exocyst complex subunit family protein, expressed	1.00636	0.00484666
										LOC_Os12g02960.1	TR064674	Glutathione S-transferase, C-terminal domain containing protein, expressed	0.73366	0.0228587																		TR049873	LOC_Os07g39860.1	Expressed protein	1.00495	0.00254657
										LOC_Os02g13510.1	TR036013	Leucine Rich Repeat family protein, expressed	0.733291	0.0130731																		TR038656	LOC_Os02g52670.1	AP2 domain containing protein, expressed	1.00466	0.010133
										LOC_Os01g48770.1;LOC_Os01g48770.2	TR070328	60S ribosomal protein L37a, putative, expressed	0.731448	0.000210399																		TR031393	LOC_Os01g21120.1	AP2 domain containing protein, expressed	0.99819	0.00604857
										LOC_Os08g19980.1	TR051820	NB-ARC domain containing protein, expressed	0.730077	0.00522536																		TR046527	LOC_Os04g46980.1	Cis-zeatin O-glucosyltransferase 1, putative, expressed	0.995503	0.000841471
										LOC_Os06g44170.1	TR058607	NAD dependent epimerase/dehydratase family protein, expressed	0.729599	0.0092456																		TR038515	LOC_Os02g50940.1	F-box family protein, putative, expressed	0.993766	0.00349491
										LOC_Os06g32580.1;LOC_Os11g27570.1	TR072346	Transposon protein, putative, CACTA, En/Spm sub-class;transposon protein, putative, CACTA, En/Spm sub-class	0.727946	0.00735824																		TR038515	LOC_Os02g50940.1	F-box family protein, putative, expressed	0.993766	0.00349491
										LOC_Os08g41820.1	TR053225	Exo70 exocyst complex subunit family protein, expressed	0.726417	0.0267927																		TR044264	LOC_Os04g09604.1	O-methyltransferase family protein, expressed	0.993493	0.00513309
										LOC_Os03g24720.1	TR041014	Hypothetical protein	0.726037	0.0123579																		TR044264	LOC_Os04g09604.1	O-methyltransferase family protein, expressed	0.993493	0.00513309
										LOC_Os04g48880.1	TR046678	Beta-carotene hydroxylase, putative, expressed	0.725526	0.000490566																		TR049658	LOC_Os07g37010.1;LOC_Os07g37010.2	Cyclin, N-terminal domain containing protein, expressed	0.992303	0.0018339
										LOC_Os12g14610.1	TR065418	Protein kinase domain containing protein	0.725113	0.0256372																		TR034959	LOC_Os01g72900.1	ABA/WDS induced protein, expressed	0.988201	0.00339606
										LOC_Os05g02130.1	TR061516	Ankyrin repeat family protein, putative, expressed	0.722098	0.037567																		TR030536	LOC_Os01g07970.1	Expressed protein	0.984989	0.0263274
										LOC_Os11g03230.1;LOC_Os12g02980.1	TR072916	GDA1/CD39 family protein, expressed;GDA1/CD39 family protein, expressed	0.721348	0.00139889																		TR040187	LOC_Os03g13840.1;LOC_Os03g13840.2;LOC_Os03g13840.3	Senescence-associated protein, expressed	0.983473	0.00043404
										LOC_Os03g63330.1;LOC_Os03g63330.2	TR043721	Aspartate kinase family protein, expressed	0.720847	0.029505																		TR035828	LOC_Os02g10700.1	Leucine Rich Repeat family protein, expressed	0.983123	0.00836995
										LOC_Os06g04670.1	TR056200	CAF1 family ribonuclease containing protein, expressed	0.720685	0.0318719																		TR035863	LOC_Os02g11070.1	Fatty acid elongase, putative, expressed	0.982432	0.000424547
										LOC_Os09g14480.1	TR059791	Transposon protein, putative, CACTA, En/Spm sub-class	0.719095	0.0458247																		TR038962	LOC_Os02g56380.1	Calcium binding EGF domain containing protein	0.982021	0.00683938
										LOC_Os09g21470.1	TR060220	Expressed protein	0.71879	0.0091326																		TR036213	LOC_Os02g16490.1	Expressed protein	0.980877	0.000207261
										LOC_Os01g16110.1;LOC_Os01g16110.2	TR031131	La domain containing protein, expressed	0.718762	0.0156805																		TR036213	LOC_Os02g16490.1	Expressed protein	0.980877	0.000207261
										LOC_Os01g65700.1	TR034408	Expressed protein	0.718403	0.00783315																		TR038046	LOC_Os02g44990.1	F-box domain containing protein, expressed	0.980009	0.00102293
										LOC_Os11g10920.1	TR067839	Carboxyl-terminal peptidase, putative, expressed	0.717356	0.0347783																		TR038839	LOC_Os02g54820.3	Trehalose-6-phosphate synthase, putative, expressed	0.976723	0.0331286
										LOC_Os11g07470.1	TR067592	Expressed protein	0.716865	0.0138139																		TR037939	AK062922	Hypothetical protein P0491E01.27 related cluster	0.972364	0.0242731
										LOC_Os04g10160.1	TR044298	Cytochrome P450 CYP99A1, putative, expressed	0.716558	0.0115874																		TR030212	N/A	N/A	0.971882	0.00118278
										CI771443;CI750767;CI171543	TR039655	Hypothetical protein related cluster	0.716244	0.0243189																		TR030212	N/A	N/A	0.971882	0.00118278
										LOC_Os05g16660.1	TR062443	Eukaryotic translation initiation factor 3 subunit 2, putative, expressed	0.715902	0.0426003																		TR065199	LOC_Os12g10660.1	Salt tolerance-like protein At1g78600, putative, expressed	0.97037	0.0353943
										LOC_Os08g43450.1	TR053343	MYB-like protein 2, putative, expressed	0.715408	0.0323718																		TR045801	LOC_Os04g37790.1	Expressed protein	0.968706	0.0233634
										LOC_Os06g37620.1	TR058152	U-box domain containing protein, expressed	0.714893	0.00212954																		TR038544	LOC_Os02g51280.1	TCP family transcription factor containing protein, expressed	0.967376	0.00442388
										LOC_Os09g23590.1	TR060328	Expressed protein	0.714738	0.0304095																		TR040121	LOC_Os03g12990.1	Phytosulfokine precursor protein containing protein, expressed	0.965995	0.00310834
										LOC_Os11g41520.1	TR069587	Hypothetical protein	0.712651	0.0247916																		TR030769	LOC_Os01g11230.1	SOUL, putative, expressed	0.965497	0.000117387
										LOC_Os01g70170.1	TR034737	Transaldolase 2, putative, expressed	0.711861	3.77e-05																		TR047329	LOC_Os04g57550.1	Amine oxidase, flavin-containing family protein, expressed	0.96223	0.00435722
										LOC_Os08g25590.1;LOC_Os08g25590.2;LOC_Os	TR071916	Brain protein 44, putative, expressed	0.711673	0.0111263																		TR038699	LOC_Os02g53160.1	Phosphoprotein Phosphatase, putative	0.951625	0.00323421
										LOC_Os11g41360.1	TR069576	MATH domain containing protein	0.709244	0.0458394																		TR034521	LOC_Os01g67010.1	Expressed protein	0.945535	0.00399472
										LOC_Os01g10820.1	TR030734	60S ribosomal protein L11, putative, expressed	0.707375	0.000437428																		TR034521	LOC_Os01g67010.1	Expressed protein	0.945535	0.00399472
										LOC_Os11g06330.1	TR067496	Hypothetical protein	0.706576	0.0354072																		TR041191	chr03:15478200	N/A	0.943604	0.00120911
										LOC_Os01g17190.1	TR031217	Calmodulin, putative, expressed	0.705997	0.0362586																		TR046774	LOC_Os04g50120.1	Expressed protein	0.940425	0.00202498
										LOC_Os12g13160.1	TR065328	Expressed protein	0.705748	0.0330686																		TR042372	LOC_Os03g46440.1	BTB/POZ domain containing protein, expressed	0.933611	0.00767537
										LOC_Os11g10000.1	TR067768	MTERF family protein, expressed	0.70555	0.0303624																		TR050531	LOC_Os07g48340.2	Calcium-binding protein CAST, putative, expressed	0.933219	0.00128029
										LOC_Os01g12190.1	TR030835	Expressed protein	0.705362	0.0278744																		TR046690	LOC_Os04g49110.1	GRAS family transcription factor containing protein, expressed	0.932084	9.89e-05
										LOC_Os09g04790.1	TR059329	Light-induced protein, chloroplast precursor, putative, expressed	0.705139	0.00630497																		TR046625	LOC_Os04g48160.1	IQ calmodulin-binding motif family protein, expressed	0.93089	0.0132826
										LOC_Os01g66350.1	TR034466	Expressed protein	0.704455	0.0124507																		TR046625	LOC_Os04g48160.1	IQ calmodulin-binding motif family protein, expressed	0.93089	0.0132826
										LOC_Os12g32544.1	TR066321	Expressed protein	0.703947	0.0119798																		TR030150	LOC_Os01g03060.1;LOC_Os01g03060.2;LOC_Os01g03060.3	Expressed protein	0.92799	0.00145947
										LOC_Os08g43580.1	TR053354	Acyl carrier protein III, chloroplast precursor, putative, expressed	0.703897	0.00741573																		TR031845	LOC_Os01g29280.1	Expressed protein	0.927034	0.00179181
																																TR035764	LOC_Os02g09960.1	Protein kinase domain containing protein, expressed	0.924433	0.00812271
																																TR049831	LOC_Os07g39350.1	Sugar transporter family protein, expressed	0.91668	0.00391306
																																TR040504	LOC_Os03g17740.1	Plastidic phosphate translocator-like protein2, putative, expressed	0.914975	0.000906019
																																TR032822	LOC_Os01g45670.1	Hypothetical protein	0.914808	0.000498267
																																TR048074	LOC_Os07g08840.1	Thioredoxin H-type 2, putative, expressed	0.913678	0.00560867
																																TR045901	LOC_Os04g39150.1	Pathogenesis-related protein Bet v I family protein, expressed	0.912225	0.0355014
																																TR070650	LOC_Os02g21920.1;LOC_Os02g21920.2	Senescence-associated protein, putative, expressed	0.909531	0.00349277
																																TR050729	LOC_Os08g02120.1	Fructokinase, putative, expressed	0.909178	0.00470129
																																TR050119	LOC_Os07g42940.1;LOC_Os07g42940.2;LOC_Os07g42940.3;LOC_Os07g42940.4;LOC_Os07g42940.5	Serine/threonine-protein kinase SAPK2, putative, expressed	0.908535	0.0002721
																																TR043234	LOC_Os03g57310.1	Syntaxin 121, putative, expressed	0.907189	0.0463655
																																TR040605	LOC_Os03g18870.1	DnaJ, putative, expressed	0.906669	0.00613471
																																TR045525	LOC_Os04g33390.1	Prephenate dehydratase family protein, expressed	0.903053	0.00330728
																																TR040535	LOC_Os03g18070.1	Omega-3 fatty acid desaturase, chloroplast precursor, putative, expressed	0.898978	0.0111134
																																TR050179	LOC_Os07g43800.1	EF hand family protein, expressed	0.898505	0.000173478
																																TR040340	LOC_Os03g15770.1	Protein kinase domain containing protein, expressed	0.898227	0.00151284
																																TR034378	LOC_Os01g65380.1	Patellin-5, putative, expressed	0.895673	0.00135001
																																TR043356	LOC_Os03g58790.1	ATPase 2, putative, expressed	0.893691	0.00808023
																																TR070372	LOC_Os01g54340.1;LOC_Os01g54340.2;LOC_Os01g54340.3	Uncharacterized plant-specific domain TIGR01615 family protein, expressed	0.893415	0.00622519
																																TR033946	LOC_Os01g59900.1	Expressed protein	0.889738	0.00156766
																																TR041511	LOC_Os03g32100.1	Armadillo/beta-catenin-like repeat family protein, expressed	0.888918	0.0071769
																																TR033371	LOC_Os01g52710.1	Glycosyl transferase family 8 protein, expressed	0.887947	0.00119292
																																TR033371	LOC_Os01g52710.1	Glycosyl transferase family 8 protein, expressed	0.887947	0.00119292
																																TR042978	LOC_Os03g53910.1	TPR Domain containing protein, expressed	0.87959	0.0011828
																																TR042978	LOC_Os03g53910.1	TPR Domain containing protein, expressed	0.87959	0.0011828
																																TR040795	LOC_Os03g21060.1	NAC domain transcription factor, putative, expressed	0.879562	0.0162468
																																TR032976	LOC_Os01g47690.2	Hydroxyacylglutathione hydrolase 3, mitochondrial precursor, putative, expressed	0.871527	0.00298185
																																TR046802	LOC_Os04g50970.1	Seed specific protein Bn15D1B, putative, expressed	0.868661	0.000928381
																																TR050525	LOC_Os07g48290.1	Serine/threonine-protein kinase AtPK19, putative, expressed	0.865072	0.00101096
																																TR033030	LOC_Os01g48460.1	No apical meristem protein, expressed	0.864745	0.00590968
																																TR031469	LOC_Os01g22370.1;LOC_Os01g22370.2	Peroxidase family protein, expressed	0.863306	0.0150249
																																TR031469	LOC_Os01g22370.1;LOC_Os01g22370.2	Peroxidase family protein, expressed	0.863306	0.0150249
																																TR050678	LOC_Os08g01550.1	Hypothetical protein	0.85981	0.0206565
																																TR046256	LOC_Os04g43650.1;LOC_Os04g43650.2	Aminotransferase, classes I and II family protein, expressed	0.85734	0.00230252
																																TR039221	LOC_Os03g01820.1	Sterol desaturase family protein, expressed	0.856042	0.0371496
																																TR038419	LOC_Os02g49720.1	Aldehyde dehydrogenase, mitochondrial precursor, putative, expressed	0.853444	0.000824434
																																TR038419	LOC_Os02g49720.1	Aldehyde dehydrogenase, mitochondrial precursor, putative, expressed	0.853444	0.000824434
																																TR034270	LOC_Os01g64110.1	Hevamine A precursor, putative, expressed	0.852925	0.000845437
																																TR036137	LOC_Os02g15230.1;LOC_Os02g15230.2;LOC_Os02g15230.3	GDSL-like Lipase/Acylhydrolase family protein, expressed	0.85286	0.00109903
																																TR058902	LOC_Os06g48040.1	Zinc finger, C3HC4 type family protein, expressed	0.851964	0.0204881
																																TR042917	LOC_Os03g53230.1	Bifunctional 3'-phosphoadenosine 5'-phosphosulfate synthethase, putative, expressed	0.85133	0.00334661
																																TR052302	LOC_Os08g29110.1	Thioredoxin family protein, expressed	0.84882	0.0335032
																																TR043136	LOC_Os03g56250.1	Wound and phytochrome signaling involved receptor like kinase, putative, expressed	0.848047	0.00705971
																																TR036870	LOC_Os02g27480.4	MAC/Perforin domain containing protein, expressed	0.842891	0.00785176
																																TR050070	LOC_Os07g42370.1;LOC_Os07g42370.2	ZIM motif family protein, expressed	0.84143	0.00686498
																																TR037282	AU063299	Hypothetical protein OSJNBa0069D13.35 related cluster	0.837813	0.0086131
																																TR056887	LOC_Os06g13190.1	Expressed protein	0.83386	0.0164076
																																TR039611	LOC_Os03g06520.1	Sulfate transporter 3.1, putative, expressed	0.833477	0.0360498
																																TR034159	LOC_Os01g62630.1	Eukaryotic aspartyl protease family protein, expressed	0.832986	0.0204238
																																TR033306	CF311396	Choline kinase related cluster	0.829641	0.00523122
																																TR069585	LOC_Os11g41500.1	NC domain-containing protein, putative	0.824686	0.00212146
																																TR059871	LOC_Os09g15810.1	Tetrahydrofolate dehydrogenase/cyclohydrolase, NAD-binding domain containing protein, expressed	0.8211	0.00241605
																																TR041956	LOC_Os03g40670.1	Glycerophosphoryl diester phosphodiesterase family protein, expressed	0.813559	0.00187386
																																TR034318	LOC_Os01g64730.1	G-box binding factor 4, putative, expressed	0.812419	0.00186191
																																TR049875	LOC_Os07g39880.1	Armadillo/beta-catenin-like repeat family protein, expressed	0.809622	0.0152263
																																TR038896	LOC_Os02g55430.1	Expressed protein	0.808324	0.00928399
																																TR038896	LOC_Os02g55430.1	Expressed protein	0.808324	0.00928399
																																TR030154	LOC_Os01g03130.1	Expressed protein	0.807359	0.0111307
																																TR035927	LOC_Os02g12380.1	Histone deacetylase, putative, expressed	0.806862	0.00318998
																																TR045512	LOC_Os04g33240.1	Oxidoreductase, short chain dehydrogenase/reductase family protein, expressed	0.806111	0.00123459
																																TR067224	LOC_Os11g02379.2	Nonspecific lipid-transfer protein 1 precursor, putative, expressed	0.803335	0.0168513
																																TR052059	LOC_Os08g25090.1	GrpE1, putative, expressed	0.801317	0.0313926
																																TR037106	LOC_Os02g31030.1	Glycerophosphoryl diester phosphodiesterase family protein, putative, expressed	0.801295	0.0014444
																																TR037106	LOC_Os02g31030.1	Glycerophosphoryl diester phosphodiesterase family protein, putative, expressed	0.801295	0.0014444
																																TR046431	LOC_Os04g45730.1	Protein kinase domain containing protein, expressed	0.799586	0.0148717
																																TR037781	LOC_Os02g41670.1	Phenylalanine ammonia-lyase, putative, expressed	0.797891	0.00113082
																																TR034197	LOC_Os01g63060.1	Phosphatidic acid phosphatase, putative, expressed	0.797601	0.0114797
																																TR043235	N/A	N/A	0.797553	0.000326185
																																TR036056	LOC_Os02g14059.1;LOC_Os02g14059.2	60S ribosomal protein L11-1, putative, expressed	0.79614	0.00486336
																																TR036056	LOC_Os02g14059.1;LOC_Os02g14059.2	60S ribosomal protein L11-1, putative, expressed	0.79614	0.00486336
																																TR040637	LOC_Os03g19270.2	Universal stress protein family protein, expressed	0.7961	0.000574017
																																TR040637	LOC_Os03g19270.2	Universal stress protein family protein, expressed	0.7961	0.000574017
																																TR058576	LOC_Os06g43810.1	Expressed protein	0.794671	0.00169753
																																TR040035	LOC_Os03g12030.1	Very-long-chain fatty acid condensing enzyme, putative, expressed	0.794533	0.0197548
																																TR040035	LOC_Os03g12030.1	Very-long-chain fatty acid condensing enzyme, putative, expressed	0.794533	0.0197548
																																TR039163	LOC_Os02g58740.1	Expressed protein	0.793664	0.0109466
																																TR046621	LOC_Os04g48130.1	Membrane protein, putative, expressed	0.793288	0.000438064
																																TR032380	LOC_Os01g39330.1	Helix-loop-helix DNA-binding domain containing protein, expressed	0.792858	0.00234492
																																TR034766	LOC_Os01g70470.1	Expressed protein	0.79226	5.17e-05
																																TR035242	LOC_Os02g02780.1	Protein kinase family protein, putative, expressed	0.791518	0.00351968
																																TR032412	LOC_Os01g39860.1	Oxidoreductase, 2OG-Fe oxygenase family protein, expressed	0.790807	0.0239223
																																TR060328	LOC_Os09g23590.1	Expressed protein	0.789209	0.00675022
																																TR050180	LOC_Os07g43810.1	29 kDa ribonucleoprotein A, chloroplast precursor, putative, expressed	0.786821	5.52e-05
																																TR039526	LOC_Os03g05460.1	Expressed protein	0.786261	0.0180028
																																TR039589	LOC_Os03g06250.1	Expressed protein	0.786259	0.00313139
																																TR042317	LOC_Os03g45730.1	Zinc knuckle family protein, expressed	0.784685	0.0135769
																																TR031255	LOC_Os01g18290.1;LOC_Os01g18290.2	Helix-loop-helix DNA-binding domain containing protein, expressed	0.782618	0.00508557
																																TR038354	LOC_Os02g48870.1	Eukaryotic aspartyl protease family protein, expressed	0.780779	0.0105794
																																TR033527	LOC_Os01g54560.1	Trehalose synthase, putative, expressed	0.778896	0.000582652
																																TR040456	LOC_Os03g17240.1	Ankyrin repeat family protein, putative, expressed	0.778176	0.0107045
																																TR034035	LOC_Os01g61044.1;LOC_Os01g61044.2	Transmembrane amino acid transporter protein, expressed	0.77689	0.00144941
																																TR039618	AK066844	Heat shock transcription factor related cluster	0.77681	0.00107805
																																TR032743	LOC_Os01g44120.1	Expressed protein	0.776513	0.0386809
																																TR032743	LOC_Os01g44120.1	Expressed protein	0.776513	0.0386809
																																TR066634	LOC_Os12g37650.1	Expressed protein	0.776493	0.00273195
																																TR052047	LOC_Os08g24890.1	Hypothetical protein	0.775709	0.00585534
																																TR038223	LOC_Os02g47350.1	Oxidoreductase, short chain dehydrogenase/reductase family protein, expressed	0.772518	0.000873553
																																TR046250	LOC_Os04g43560.1	NAC-domain containing protein 21/22, putative, expressed	0.77186	0.00282214
																																TR049690	CB651110	Putative organic cation transporter related cluster	0.771793	0.0030691
																																TR049690	CB651110	Putative organic cation transporter related cluster	0.771793	0.0030691
																																TR053625	LOC_Os10g03440.1	U-box domain containing protein	0.769769	0.000450191
																																TR040299	LOC_Os03g15270.1	Expressed protein	0.769471	0.00749343
																																TR034220	LOC_Os01g63460.1	Myb family transcription factor, putative, expressed	0.767881	0.000567774
																																TR052058	LOC_Os08g25080.1	Expressed protein	0.767011	0.0207856
																																TR060075	LOC_Os09g19390.1	Leucine Rich Repeat family protein, expressed	0.766523	0.00849425
																																TR045577	LOC_Os04g33990.1	Harpin-induced protein 1 containing protein, expressed	0.766355	0.0098118
																																TR039306	LOC_Os03g02840.1	Remorin, C-terminal region family protein, expressed	0.763803	0.0270489
																																TR052629	LOC_Os08g33890.1	Expressed protein	0.762344	0.00339245
																																TR042295	LOC_Os03g45370.1	K-exchanger, putative, expressed	0.760935	0.00933038
																																TR037779	LOC_Os02g41630.1;LOC_Os02g41630.2;LOC_Os02g41630.3	Phenylalanine ammonia-lyase, putative, expressed	0.760387	0.0423252
																																TR037779	LOC_Os02g41630.1;LOC_Os02g41630.2;LOC_Os02g41630.3	Phenylalanine ammonia-lyase, putative, expressed	0.760387	0.0423252
																																TR058909	LOC_Os06g48200.1	Xyloglucan endotransglucosylase/hydrolase protein 15precursor, putative, expressed	0.75994	0.00306089
																																TR046850	LOC_Os04g51560.1	WRKY DNA binding domain containing protein, expressed	0.759335	0.0118411
																																TR052643	LOC_Os08g34120.1	Expressed protein	0.758265	0.000735237
																																TR066586	chr12:22598338	N/A	0.753203	0.0460141
																																TR030356	LOC_Os01g05650.1	Metallothionein-like protein type 2, putative	0.751923	0.00692071
																																TR033233	LOC_Os01g51010.1	Expressed protein	0.750614	0.00747711
																																TR056691	LOC_Os06g10890.1	Expressed protein	0.749714	0.0174941
																																TR030827	LOC_Os01g12080.1;LOC_Os01g12080.2;LOC_Os01g12080.3	Uncharacterized plant-specific domain TIGR01589 family protein, expressed	0.747177	0.0476842
																																TR030827	LOC_Os01g12080.1;LOC_Os01g12080.2;LOC_Os01g12080.3	Uncharacterized plant-specific domain TIGR01589 family protein, expressed	0.747177	0.0476842
																																TR036078	LOC_Os02g14430.1	Peroxidase 52 precursor, putative, expressed	0.747053	0.0190567
																																TR036078	LOC_Os02g14430.1	Peroxidase 52 precursor, putative, expressed	0.747053	0.0190567
																																TR034508	LOC_Os01g66860.3	Ankyrin-kinase, putative, expressed	0.747008	0.000141831
																																TR050459	LOC_Os07g47420.1	60S ribosome subunit biogenesis protein NIP7, putative, expressed	0.745832	4.96e-05
																																TR040397	LOC_Os03g16480.1	Zinc finger, C3HC4 type family protein, expressed	0.74579	0.000532376
																																TR050507	LOC_Os07g48090.1	Protein kinase domain containing protein, expressed	0.745468	0.00400883
																																TR034145	chr01:36463794	N/A	0.744633	0.00499226
																																TR034145	chr01:36463794	N/A	0.744633	0.00499226
																																TR034659	LOC_Os01g68720.1	Expressed protein	0.742951	0.0468549
																																TR051003	LOC_Os08g06040.1	60S ribosomal protein L34, putative, expressed	0.741834	0.00324758
																																TR042914	LOC_Os03g53200.1	Calmodulin, putative, expressed	0.741436	0.000477244
																																TR042914	LOC_Os03g53200.1	Calmodulin, putative, expressed	0.741436	0.000477244
																																TR039340	LOC_Os03g03290.1	Protein kinase, putative, expressed	0.741188	0.00532903
																																TR038701	LOC_Os02g53180.2	1-aminocyclopropane-1-carboxylate oxidase 1, putative, expressed	0.740225	0.0238005
																																TR038701	LOC_Os02g53180.2	1-aminocyclopropane-1-carboxylate oxidase 1, putative, expressed	0.740225	0.0238005
																																TR039336	LOC_Os03g03200.1	Expressed protein	0.740065	0.000633267
																																TR046351	LOC_Os04g44830.1	Thioredoxin M-type 1, chloroplast precursor, putative, expressed	0.738899	0.000938265
																																TR039791	LOC_Os03g08790.1	Eukaryotic aspartyl protease family protein, expressed	0.735441	0.039533
																																TR034586	LOC_Os01g67820.1	Exo70 exocyst complex subunit family protein, expressed	0.733673	0.00510205
																																TR038357	LOC_Os02g48900.1;LOC_Os02g48900.2	Eukaryotic aspartyl protease family protein, expressed	0.731427	0.00993205
																																TR032595	LOC_Os01g42250.1	Ubiquitin, putative, expressed	0.730513	0.00318033
																																TR052843	LOC_Os08g36920.1	AP2 domain containing protein, expressed	0.727484	0.0303237
																																TR032906	LOC_Os01g46800.1	WRKY DNA binding domain containing protein, expressed	0.727381	0.0230899
																																TR051757	LOC_Os08g18920.1	Protein kinase domain containing protein, expressed	0.725988	0.0385265
																																TR052750	LOC_Os08g35600.1	Protein kinase APK1B, chloroplast precursor, putative, expressed	0.725397	0.00437212
																																TR045590	LOC_Os04g34170.1	Transposon protein, putative, CACTA, En/Spm sub-class, expressed	0.724269	0.032835
																																TR037546	LOC_Os02g37930.1	Hypoxia induced protein conserved region containing protein, expressed	0.723841	0.00128453
																																TR038961	LOC_Os02g56370.1	Wall-associated kinase-like 1, putative, expressed	0.722667	0.000234588
																																TR042786	LOC_Os03g51600.1;LOC_Os03g51600.2;LOC_Os03g51600.3	Tubulin alpha-1 chain, putative, expressed	0.722502	0.0292287
																																TR042786	LOC_Os03g51600.1;LOC_Os03g51600.2;LOC_Os03g51600.3	Tubulin alpha-1 chain, putative, expressed	0.722502	0.0292287
																																TR046242	LOC_Os04g43440.1	NB-ARC domain containing protein, expressed	0.72242	0.0277484
																																TR052521	LOC_Os08g32360.1	Expressed protein	0.720497	0.0143534
																																TR053670	LOC_Os10g03980.1	Retrotransposon protein, putative, unclassified	0.719913	0.0163667
																																TR032587	LOC_Os01g42140.1	Expressed protein	0.719867	0.00290936
																																TR059876	LOC_Os09g15860.1	Expressed protein	0.718395	0.0156222
																																TR030628	LOC_Os01g09320.1	NADP-dependent malic enzyme, chloroplast precursor, putative, expressed	0.717963	0.0226314
																																TR034240	LOC_Os01g63770.1	AUX1-like permease, putative, expressed	0.717189	0.00887622
																																TR030266	LOC_Os01g04540.1	Protein kinase family protein, putative, expressed	0.714774	0.00477479
																																TR030266	LOC_Os01g04540.1	Protein kinase family protein, putative, expressed	0.714774	0.00477479
																																TR051132	LOC_Os08g07830.1	Expressed protein	0.713601	0.00328141
																																TR050999	LOC_Os08g05960.1	Expressed protein	0.712172	0.0100048
																																TR050682	LOC_Os08g01590.1	Expressed protein	0.711589	0.0052757
																																TR050530	LOC_Os07g48340.1	Calcium-binding protein CAST, putative, expressed	0.71097	0.00380431
																																TR046212	LOC_Os04g43070.1	Ammonium transporter 1, member 2, putative, expressed	0.710577	0.00020448
																																TR046212	LOC_Os04g43070.1	Ammonium transporter 1, member 2, putative, expressed	0.710577	0.00020448
																																TR047837	LOC_Os07g05570.1	ERD4 protein, putative, expressed	0.710143	0.040687
																																TR046185	LOC_Os04g42760.1	Sialyltransferase, putative, expressed	0.70865	0.0140423
																																TR046185	LOC_Os04g42760.1	Sialyltransferase, putative, expressed	0.70865	0.0140423
																																TR031285	LOC_Os01g18800.3	CBL-interacting serine/threonine-protein kinase 1, putative, expressed	0.70677	0.00291618
																																TR038621	LOC_Os02g52250.1	SKIP/SNW domain containing protein, expressed	0.706406	0.00804139
																																TR038621	LOC_Os02g52250.1	SKIP/SNW domain containing protein, expressed	0.706406	0.00804139
																																TR049389	LOC_Os07g33270.1	Expressed protein	0.704128	0.000543596
																																TR030651	LOC_Os01g09620.1;LOC_Os01g09620.2	Zinc finger family protein, putative, expressed	0.703809	0.0114743
																																TR030651	LOC_Os01g09620.1;LOC_Os01g09620.2	Zinc finger family protein, putative, expressed	0.703809	0.0114743
																																TR053318	LOC_Os08g43160.1	TCP family transcription factor containing protein, expressed	0.701901	0.00806113
																																TR038781	LOC_Os02g54160.1	Ethylene response element binding protein, putative, expressed	0.70151	0.00325255
																																TR038578	LOC_Os02g51710.1	Wound/stress protein, putative, expressed	0.700355	0.00442397
