# Supplementary material for: Towards Establishment of a Rice Stress Response Interactome
Source: PLoS Genet. 2011 Apr 14;7(4):e1002020. doi: 10.1371/journal.pgen.1002020 (PMC3077385; doi:10.1371/journal.pgen.1002020)
Supplement: Table S10 — Sequences of forward (F) and reverse (R) primers used in this work. (XLSX) [file pgen.1002020.s023.xlsx]

## Sheet: Sheet1
Table S10. Sequences of forward (F) and reverse (R) primers used in this work
A. Sequences of forward (F) and reverse (R) primers used in cloning full length cDNA for Y2H vector or overexpression binary vector and partial length cDNA for RNAi binary vector
Our name		TIGR Locus ID		Primer sequence
XA21		no TIGR ID		F 5 3				R 5 3
XB2a		LOC_Os06g17280		F 5 CCCGGCCGCTTCCCTTCC 3				R 5 TCACTCCATCTTCCTGCCAGA 3
XB3		LOC_Os05g02130		F 5 ATGGGTCACGGTGTCAGC 3				R 5 TCATAGATCGTGCTCAGGCTT 3
XB10		LOC_Os09g25070		F 5 ATGGACGACGACGGCGAC 3				R 5 CTACAAATGAACAGGAATGTG 3
XB11		LOC_Os01g03820		F 5 ATGGCGAAGAAGAAGCTGAAG 3				R 5 TCACCACCAAACCTTAGTTCG 3
XB12		LOC_Os10g42700		F 5 ATGTTGGCCTCCACTTGCTTC 3				R 5 TCATATGTTGGTGGGTGGTGC 3
XB15		LOC_Os03g60650		F 5 ATGGGCAACTCCCTCGCC 3				R 5 TTACACGCAGGATCTCCAAAT 3
XB21		LOC_Os12g36180		F 5 ATGGACGACTTCCAGGGCCTC 3				R 5 TTAGAAGAGTTCCTCTGAGTTGAA 3
XB22		LOC_Os07g07540		F 5 ATGGCGCTCGCCCACCAG 3				R 5 TCATTTCTTGTTGAATCCAAACAA 3
XB24		LOC_Os01g56470		F 5 ATGGGTTGGCGTTGGCAC 3				R 5 TTACACATCTGTAATCTTGCTGCT 3
HSP90		LOC_Os09g30412		F 5 ATGGCGTCGGAGACCGAG 3				R 5 TTAGTCGACCTCCTCCATCTT 3
RAR1		LOC_Os02g33180		F 5 ATGTCGACGGAGGCGGAG 3				R 5 TCATGCGGCATCAGCATTGTG 3
SGT1		LOC_Os01g43540		F 5ATGGCGACCTCCGCCTCC 3				R 5 TCACGGCTTTTTACCATCAGG 3
XB2IP-1		LOC_Os06g46770		F 5 ATGCAGATCTTTGTGAAGACCCTC 3				R 5 TTACTGGCCACCACGGAGGCG 3
XB2IP-2		LOC_Os04g55480		F 5 ATGTTCAGCCTTCTGATCCAG 3				R 5 CTACATTGTCAGTGCTGCCTC 3
XB10IP-1		LOC_Os02g08440		F 5 ATGGATCCGTGGATTAGCACC 3				R 5 TCAATCCTTGGTCGGCGAGAG 3
SNF1		LOC_Os05g45420		F 5 ATGGAGGGAGCTGGCAGAGAT 3				R 5 TTAAAGGACTCTCAGCTGAGT 3
XB11IP-1		LOC_Os11g36070		F 5 ATGGTGGCGGCCATGGAG 3				R 5 TCATCCTGTGGTGCAAGGGGT 3
XB11IP-2		LOC_Os08g05560		F 5 ATGACCGGCGCCGCCGCA 3				R 5 TCATCTCTTCCCAAAGAAATG 3
LIP5		LOC_Os05g45420		F 5 ATGGCCGGCATCATCCA 3				R 5 TCAGTCGCTGTCGCTGCTGCT 3
XB12IP-1		LOC_Os11g36070		F 5 ATGGACGCCAGCCTCCGC 3				R 5 CTAGAAGTTAAGCATCTCCCA 3
XB12IP-2		LOC_Os08g05560		F 5 ATGGCCTCCTCGGCGTC 3				R 5 TCATCTACGCCGTTTTGAATAAGG 3
XB12IP-4		LOC_Os05g09020		F 5 ATGGCGGCTTCCGTAGGA 3				R 5 TCAGAAGAGCAGCGAGCC 3
XB22IP-1		LOC_Os11g01550		F 5ATGGCGGGAAGCGGGAGC 3				R 5 TTATGTCCACATGGACTCTTT 3
XB22IP-2		LOC_Os02g54160		F 5ATGTGCGGCGGCGCCATC 3				R 5 TCAATAGAAATCGCTAACGGG 3
OsMPK12		LOC_Os06g49430		F 5 ATGGGGGGAGGGGGCACG 3				R 5 CTAGGAGTGCATCCTGGAGAC 3
WAK25		LOC_Os03g12470		F 5 ATGCGGGGCGCGGCGCGG 3				R 5 TTAGTTCAGGGAGCTATTCCTCAG 3
SAB1		LOC_Os01g14950		F 5 ATGTCGCTGCGCCCGAGC 3				R 5 TTATTTGAATTGAGCAGCACCACC 3
SAB2 a		LOC_Os01g24880		F 5 GATGTAAGTAATGATGATTGGGGT 3				R 5 TCAGTTCCGGAGTGATATTGTCCA 3
SAB7		LOC_Os10g40650		F 5 ATGGCGGCGCCGGATGTC 3				R 5 TCAGTTCCTCCAGTTCCCGCC 3
SAB9		LOC_Os 04g58890		F 5 ATGGGAGAGCTGGCTTCCT 3				R 5 CTAGTAAACGGGCATCATCCC 3
SAB10		LOC_Os05g07860		F 5 ATGCAGTGGGCGGCGCTGAG 3				R 5 TTAGAGGAGAACATCATCGTTGTG 3
SAB12		LOC_Os 05g33620		F 5 ATGATGGAGGGGGAAGTG 3				R 5 CTAGTGAATATTGCGAGTAATTAG 3
SAB16		LOC_Os 07g37240		F 5 ATGGCGTCGTCGGTGGCA 3				R 5 TTAAGAGGATGAGGAGAAGGTGTC 3
SAB18		LOC_Os 11g06410		F 5 ATGTCTATCCTCCTTTGG 3				R 5 TGGATGATTAGGATTGCCCTT 3
SAB21		LOC_Os11g47970		F 5 ATGGCTGCTGCCTTCTCC 3				R 5 TTAAAAGGTGTAAAGGCAGCTGCC 3
SAB22		LOC_Os12g06640		F 5 ATGGAAGGCAACAACCTACCC 3				R 5 TCATGCATGATTGCCACTGCC 3
SAB23		LOC_Os12g32980		F 5 ATGGGGACCTCATCGGGA 3				R 5 TCATTGATGCCCCTCCGTCTT 3
SAB23 b		LOC_Os12g32980		F 5 CTCTAGATGTTTGCCCGACGCGAGGAG 3				R 5 GGGATCCATTGATGCCCCTCCGTCTTC 3
SUB1A		no TIGR ID		F 5 ATGTGTGGAGGAGGAGTG 3				R 5 GGCTTCCCCTGCATATATTATGTT 3
SUB1C		LOC_Os09g11460		F 5 ATGCGCCGCCGCGTCTCCTCC 3				R 5 GCTCCAGAAGCGCATGTCGCCGGTGGT 3
SCB2		LOC_Os03g10180		F 5 ATGGCGGCGGCGGAGCG 3				R 5 CTATCCAAAAGTAACTGTATTGAATTC 3
SCB3		LOC_Os03g14120		F 5 ATGCTCTCGTTGCGGCCGC 3				R 5 TCACCGCATGCTGCCTTCTCT 3
SCB7		LOC_Os10g40650		F 5 ATGGCAGCCGCGAAGCCG3				R 5 CTAAACTTGAGCATCTTGCCT 3
WAK25RNAi		LOC_Os03g12470		F 5 CACCGCGACATCAAGTCCAGC 3				R 5 GCTGTGGAACGCCAGGCACCG 3
XB12IP-4RNAi		LOC_Os05g09020		F 5 TCCTCATCCCCTTTCATGGCC 3				R 5 GGTGGTCCTCCCGGTCTC 3
a represents 238-2289bp of XB2 and 343-1347bp of SAB2 (failed to clone full length cDNA due to high GC contents in N-terminal).
k represents that cDNA framgent was amplified from KOME full length cDNA.
RNAi represents that this primer was used for generation of 350-450 nt cDNA fragment for RNAi binary construction.
SAB23 b represents the primer pair used for construction of overexpression in pPZPIIHa3 vector and underlined nucleotide sequences in forward and reverse primer indicate XbaI and BamHI site, respectively.
B. Sequences of forward (F) and reverse (R) primers used in genotyping or RT-PCR
Our name		TIGR Locus ID		Primer sequence
EF1aRT-PCR				F 5 CAACAGTCGAAGGGCAATAATAAGTC 3				R 5 ACTGCCACACCTCCCACA 3
OsMPK5 g, RT-PCR		LOC_Os03g17700		F 5 CAGTATTTCCTGTACCAGATCCT 3				R 5 CTCTCTAGGTAAGGATGATCGAG 3
OsMPK12 g, RT-PCR		LOC_Os06g49430		F 5 CCAAGCGCAAGATGCCTCT 3				R 5 AGCACGGAGAAGTTGGTAC 3
RAR1g, RT-PCR		LOC_Os02g33180		F 5 TGATGGCATGAAACAGTGGAGTTG 3				R 5 TCATGCGGCATCAGCATTGTGCC 3
SAB18 RT-PCR		LOC_Os 11g06410		F 5 TGGGAGGTCTGATCCCTATG 3				R 5 CTCCCACTTGAGACGTTGCT 3
SAB23 g, RT-PCR		LOC_Os12g32980		F 5 GAGTTCCTGTATCTCCAGAAGT 3				R 5 CTCCACAGCAATGCGAGCCTTT 3
SCB3 g, RT-PCR		LOC_Os03g14120		F Ubi1 5 ATGCAGCAGCTATATGTG 3				R 5 TCACCGCATGCTGCCTTCTCT 3
UBI5RT-PCR		LOC_Os01g22490		F 5 GACTACAACATCCAGAAGGAGTC 3				R 5 TCATCTAATAACCAGTTCGATTTC 3
WAK25 g		LOC_Os03g12470		F Ubi1 5 ATGCAGCAGCTATATGTG 3				R 5 CGCCTCCGACAGCAGCCG 3
WAK25 RT-PCR		LOC_Os03g12470		F 5 ATGCGGGGCGCGGCGCGG 3				R 5 CGCCTCCGACAGCAGCCG 3
XB10IP-2 g, RT-PCR		LOC_Os05g09020		F Ubi1 5 ATGCAGCAGCTATATGTG 3				R 5 CTCCACCAGCGCGGTCCG 3
XB22IP-1 RT-PCR		LOC_Os02g54160		F 5 CACCGGTGGACTCCGGGGACTCG 3				R 5 GAAGTTAGCAGATGGGTAGAC 3
18S rRNART-PCR				F 5 ATGATAACTCGACGGATCGC 3				R 5 CTTGGATGTGGTAGCCGTTT 3
g represents that this primer was used for genotyping.
RT-PCR represents that this primer was used for expression analysis by RT-PCR.
